# Supplementary material for: Epigenetic regulation of triple negative breast cancer (TNBC) by TGF-β signaling
Source: Sci Rep. 2021 Jul 29;11:15410. doi: 10.1038/s41598-021-94514-9 (PMC8322425; doi:10.1038/s41598-021-94514-9)
Supplement: Supplementary file 1 — Supplementary Table S1. [file 41598_2021_94514_MOESM1_ESM.xlsx]

## Sheet: Sheet1
Supplementary table 1. Common differentially expressed protein coding genes in BT-549 and MDA-MB-231 cells treated with TGFB1 or SB431542.
gene symbol	BT-549_DMSO	BT-549_TGFB1	BT-549_SB431542	MDA-MB-231_DMSO	MDA-MB-231_TGFB1	MDA-MB-231_SB431542	Expression status
PLAU	8.4502	11.5587	8.01232	8.76121	10.9232	8.59332	Up
MMP14	8.30113	9.56204	7.89214	7.90183	9.13433	7.94779	Up
TPM1	7.61275	10.4502	6.59446	7.48848	9.24805	7.30416	Up
SDC1	7.07395	8.68967	6.81893	6.37141	8.02637	6.52598	Up
FN1	6.94425	10.0927	6.37788	5.9299	7.78358	5.71407	Up
TAGLN	6.81556	8.82855	6.01207	3.03069	5.99402	2.95387	Up
NET1	6.38539	7.78556	6.14615	6.33648	8.00847	6.33053	Up
PDLIM7	6.33208	7.5632	6.29732	6.12833	7.34719	6.21051	Up
CMTM3	5.97209	7.02115	5.87966	4.46392	5.98451	4.30928	Up
FSTL3	5.84257	7.3846	5.50098	5.14555	7.45618	4.83623	Up
COL1A1	5.82296	9.42028	4.00995	2.6866	5.66918	2.00289	Up
WNT5B	5.72725	7.62274	5.44141	4.17969	6.22359	4.06958	Up
NRP2	5.63149	6.91383	4.89561	4.32764	5.91792	3.89778	Up
MYO10	5.61029	7.01227	5.56413	5.84036	7.61055	5.66566	Up
FBXO32	5.52169	6.72545	5.30251	5.85432	7.52158	5.84833	Up
ANGPTL4	5.48204	9.12735	5.13265	1.88044	4.61961	1.65426	Up
BPGM	5.20465	6.55027	5.17319	4.4909	5.76035	4.30322	Up
TGFBI	5.16159	8.70519	4.07868	7.78828	10.2438	7.44388	Up
BHLHE40	4.93749	6.13877	4.89931	5.24141	7.81884	4.90771	Up
ITGA2	4.88084	5.9864	4.66715	6.02159	7.42601	5.91422	Up
AMIGO2	4.63361	7.93298	3.59622	4.41403	7.01128	3.69451	Up
GADD45B	4.61282	6.67509	4.5917	6.08967	7.94957	5.87607	Up
FAP	4.49716	6.5149	3.82157	0.153841	3.07979	0.119564	Up
RHOB	4.41296	6.16891	4.391	4.72289	6.25094	4.84338	Up
P4HA3	4.20047	5.7257	3.5995	1.18545	3.01648	1.20077	Up
ADAM19	3.89739	6.759	3.1915	3.89196	7.06852	3.64401	Up
KCTD11	3.84726	5.34467	3.70195	3.43915	4.848	3.41023	Up
TUBA4A	3.82347	4.85328	3.78934	7.10218	8.76047	6.72646	Up
TBC1D2B	3.62133	4.74191	3.48918	3.86671	4.89186	3.77535	Up
C10orf55	3.61755	5.80071	3.29646	2.55058	4.38156	2.67161	Up
COL16A1	3.60391	5.20916	2.96644	2.24615	3.62487	2.38282	Up
SKIL	3.53771	5.21468	3.02672	4.39314	5.78536	3.69731	Up
SLC26A2	3.50385	4.62512	3.21025	3.92918	4.96268	3.5104	Up
ESM1	3.31222	6.27552	2.84443	1.37077	3.4388	1.18993	Up
SMAD7	3.2139	5.69526	2.07168	3.57621	5.64362	3.23338	Up
PIK3CD	3.09597	4.57195	2.81392	3.80133	5.24163	3.71852	Up
FOXP1	3.06165	5.20139	2.80861	5.73772	6.78462	5.53836	Up
PGM2L1	3.01339	4.05882	2.59942	2.58583	3.69	2.37798	Up
FERMT1	2.80952	3.81157	2.46135	3.52253	5.62482	3.41572	Up
HES1	2.59818	3.76197	2.1308	3.60383	5.14137	3.47095	Up
TNFAIP8L3	2.55145	5.97637	2.06882	1.00829	2.09902	1.07792	Up
PDGFB	2.54691	3.99709	2.19918	2.17869	5.54617	2.11752	Up
SEMA7A	2.40962	5.36341	2.13208	4.8302	7.78656	4.60777	Up
CDKN1A	2.35734	3.46467	2.36298	5.55505	7.22718	5.62947	Up
KRTAP2-3	2.31231	4.94265	1.55123	1.03912	2.20262	1.15759	Up
PLXNA2	2.30736	3.90872	2.10041	1.87033	3.23751	1.75701	Up
COL6A3	2.21196	4.96834	1.24712	2.47686	5.78788	2.11423	Up
STRA6	2.1062	3.35495	2.05421	0.71603	1.86394	0.567401	Up
VEPH1	2.05921	3.55821	1.61413	2.75457	4.33173	2.36314	Up
PIK3IP1	1.9961	4.67198	1.60367	2.17725	4.24264	1.95643	Up
EPHB2	1.88745	3.38453	1.49177	5.88127	7.72612	5.62914	Up
FIBCD1	1.88095	5.00672	1.63318	0.92657	2.49078	0.799361	Up
SIK1B	1.87915	3.39715	1.28059	3.50486	5.05531	3.45297	Up
SPHK1	1.7626	3.82849	1.83233	3.38837	6.26033	3.46874	Up
LMCD1	1.59225	5.46206	1.42218	3.75717	5.05942	3.60044	Up
EFR3B	1.54151	2.6176	1.19185	1.55472	3.21679	1.54608	Up
MATN3	1.40382	3.20296	1.46528	2.4917	4.0604	2.4217	Up
ANXA8	1.33694	2.87384	0.814509	6.80159	8.01334	6.33757	Up
SGCA	1.30085	4.87758	0.909686	0.176456	1.71713	0.111263	Up
PMEPA1	1.1855	5.00254	1.12726	5.47444	9.63283	5.12124	Up
ADTRP	1.04313	3.36087	1.20774	1.46775	3.47446	1.06375	Up
LIMS2	0.995137	2.26583	0.880625	2.71109	3.77038	2.52696	Up
LFNG	0.919056	2.53325	1.09219	4.14642	6.1549	4.10453	Up
HECW2	0.89195	2.42901	0.900756	0.807401	2.05566	0.660435	Up
COL7A1	0.837787	2.18732	1.06677	5.17641	7.3175	4.85816	Up
PTHLH	0.833685	2.05271	0.838801	0.898538	4.00913	1.08855	Up
SNAI1	0.773274	2.89202	0.87241	2.15163	4.46111	1.76193	Up
LTBP2	0.600687	2.03266	0.263723	3.35428	5.46968	2.95831	Up
CGB8	0.47501	2.38312	0.444892	0.64297	7.50627	1.18734	Up
PCDH1	0.447203	2.84201	0.262688	3.29477	4.6137	3.47732	Up
FOXS1	0.253761	1.4442	0.0549564	0.087657	3.64693	0.057247	Up
TSGA10IP	0.0274055	1.21302	0.110332	0.17405	3.03094	0.114416	Up
S100A4	9.92673	8.67225	10.1656	10.6888	9.16052	10.8941	Down
NNMT	8.57266	7.34128	8.56109	6.87465	5.55102	6.85842	Down
SCG2	7.95083	5.99476	8.24019	2.24714	0.80863	2.3096	Down
LY6K	7.49411	6.31558	7.92971	1.61619	0.518335	1.78946	Down
RAB27B	7.37113	3.17482	7.42234	3.26736	2.11293	3.32181	Down
MYOF	7.35307	6.2984	7.32007	7.38415	5.92915	7.20276	Down
EMP1	7.05953	5.88937	7.02817	6.76223	4.94772	6.86157	Down
UGCG	6.68283	5.45844	6.71972	8.07624	6.85074	8.01298	Down
CAMK2D	6.63619	5.39719	6.78429	4.04062	2.67324	4.16146	Down
CYP1B1	6.52314	2.96504	6.59493	7.41512	6.07783	7.34299	Down
CSF1	6.41916	3.71956	6.63603	7.65341	6.63573	7.64287	Down
PEG10	6.30472	4.49955	6.42012	4.90431	3.35921	4.72409	Down
IL1R1	6.28753	4.93538	6.31854	3.9457	2.65141	3.90353	Down
CEBPD	6.12949	3.93571	6.50734	4.82243	3.16567	5.27355	Down
C1R	6.05734	4.57615	6.11971	4.82751	3.00625	4.63516	Down
LAYN	5.84416	4.70423	5.79403	6.85682	5.77073	6.8207	Down
GPRC5A	5.63159	2.85964	5.77823	6.91407	4.57506	6.66219	Down
LPAR1	5.61206	4.10578	5.72003	5.44117	4.01721	5.50385	Down
EVI2A	5.59444	3.37831	5.55148	5.61863	3.8841	5.65119	Down
NMT2	5.58732	4.57232	5.60887	6.41581	5.01777	6.3981	Down
KYNU	5.49529	3.25472	6.00821	4.28515	2.96784	4.4799	Down
ADORA2B	5.34937	4.04966	5.54404	6.28999	4.98489	6.42541	Down
PLPP3	5.33362	2.8618	5.54065	4.20838	2.45085	4.26896	Down
NTN4	5.31617	2.61704	5.18585	3.06209	1.90563	3.0566	Down
FZD7	5.19712	3.28469	5.24425	5.34122	4.26419	5.41539	Down
CNKSR3	5.06822	2.65399	5.4237	3.99241	1.90146	4.01709	Down
TBC1D8	4.44599	2.0778	4.51515	3.82823	2.10345	3.87981	Down
AVPI1	4.26825	2.5433	4.68553	4.90053	3.49256	5.06872	Down
COL13A1	4.24474	1.4951	4.37066	6.93536	5.68498	7.02856	Down
ADORA2A	3.89091	2.04357	4.0081	4.95392	1.83083	5.09175	Down
MATN2	3.83522	2.06556	3.80743	7.43267	5.6099	7.36855	Down
PDE7B	3.80695	2.16476	4.20077	4.56858	1.84397	4.58485	Down
HPSE	3.68559	1.72434	4.16687	3.95933	2.74145	4.03813	Down
OLFML2A	3.5186	1.45341	3.7494	3.7564	2.04305	3.79795	Down
COL8A1	3.33242	1.6858	3.60227	7.6382	5.76225	7.5018	Down
S100A3	3.25548	2.1575	3.61611	6.68965	5.4382	6.92675	Down
CPA4	3.13192	1.12185	3.45505	5.63557	3.14186	5.80435	Down
CABLES1	2.76552	1.15643	2.6663	4.70891	2.50825	4.66919	Down
SH3TC2	2.67988	1.21643	3.06701	4.28347	2.61663	4.38631	Down
MBP	2.59268	1.35154	2.54784	6.44801	3.82241	6.57593	Down
EVA1C	2.54729	1.08712	2.61498	2.97295	1.75217	3.11187	Down
ADRB2	2.52573	1.21927	2.41549	5.28623	3.80806	5.19925	Down
IFIT3	2.49728	1.09335	2.60238	6.78729	5.76378	6.90906	Down
IFIT2	2.45309	1.12395	2.76745	5.70864	4.49456	5.76375	Down
CDK15	2.4275	1.02975	2.21997	2.0516	0.645519	2.04409	Down
ARHGAP29	2.3338	0.690684	2.35423	6.76072	5.2689	6.57991	Down
GPAT3	2.30656	0.969777	2.50792	4.79111	3.02369	4.86011	Down
THRB	2.27306	1.15117	2.49689	2.35401	0.607209	2.32659	Down
IQCD	2.1581	0.570407	2.25687	2.57887	1.36892	2.50383	Down
ATOH8	1.89632	0.555632	2.36561	1.66035	0.439324	1.99773	Down
C11orf86	1.86746	0.37023	2.59828	2.63887	0.617988	2.68893	Down
SLC2A12	1.82972	0.277512	2.27554	2.63215	1.42555	2.55684	Down
EVI2B	1.56383	0.304953	1.45313	4.26432	1.04562	4.1726	Down

## Sheet: Sheet2
125 common elements in "List 1" and "List 2":
AC011511.4
ADAM19
ADORA2A
ADORA2B
ADRB2
ADTRP
AMIGO2
ANGPTL4
ANXA8
AP003419.1
ARHGAP29
ARID5B
ATOH8
AVPI1
BHLHE40
BMP4
BPGM
C10orf55
C11orf86
C1R
CABLES1
CAMK2D
CAV1
CDC42EP3
CDK15
CDKN1A
CEBPD
CGB8
CMTM3
CNKSR3
COL13A1
COL16A1
COL1A1
COL6A3
COL7A1
COL8A1
CPA4
CSF1
CYP1B1
EFR3B
EMP1
EPHB2
ESM1
EVA1C
EVI2A
EVI2B
FAP
FBXO32
FERMT1
FIBCD1
FN1
FOXP1
FOXS1
FSTL3
FZD7
GADD45B
GPAT3
GPRC5A
H2BS1
HECW2
HES1
HIC1
HPSE
IFIT2
IFIT3
IGFBP4
IL1R1
IQCD
ITGA2
KCTD11
KRTAP2-3
KYNU
LAYN
LFNG
LHB
LIMS2
LMCD1
LPAR1
LTBP2
LY6K
MATN2
MATN3
MBP
MMP14
MYO10
MYOF
NCOA7
NET1
NMT2
NNMT
NRP2
NTN4
OLFML2A
P4HA3
PCDH1
PDE7B
PDGFB
PDLIM7
PEG10
PGM2L1
PIK3CD
PIK3IP1
PLAU
PLPP3
PLXNA2
PMEPA1
POLM
PTHLH
RAB27B
RGPD5
RHOB
S100A3
S100A4
SCG2
SDC1
SEMA7A
SGCA
SH3TC2
SHANK3
SIK1B
SKIL
SLC26A2
SLC2A12
SMAD7
SNAI1
SPHK1
STRA6
TAGLN
TBC1D2B
TBC1D8
TGFBI
THRB
TNFAIP8L3
TPM1
TSGA10IP
TUBA4A
UGCG
VEPH1
WNT5B
