# Supplementary material for: Epigenetic regulation of triple negative breast cancer (TNBC) by TGF-β signaling
Source: Sci Rep. 2021 Jul 29;11:15410. doi: 10.1038/s41598-021-94514-9 (PMC8322425; doi:10.1038/s41598-021-94514-9)
Supplement: Supplementary file 2 — Supplementary Table S2. [file 41598_2021_94514_MOESM2_ESM.xlsx]

## Sheet: Sheet1
Supplementary table 2. List of commonly upregulated or downregulated lncRNA transcripts in BT-549 or MDA-MB-231 treated with TGFB1 or SB431542.
Gene symbol	BT549_DMSO	BT549_TGFB1	BT549_TGFB1+SB431542	MDA-MB-231_DMSO	MDA-MB-231_TGFB1	MDA-MB-231_TGFB1+SB431542
AC079328.2	6.89736	9.54621	5.79037	6.77842	8.04194	6.40424
AC026954.3	5.95083	7.39842	5.62259	5.67607	6.70019	5.45072
AC007362.1	4.59179	5.97994	3.64807	3.2754	5.1564	2.88627
AC015909.1	4.28732	7.46948	2.81609	1.87909	3.12754	1.48592
MAP3K2-DT	4.024	5.45481	3.51354	2.46393	3.58074	2.31114
AC024588.1	3.52378	4.53968	3.35765	3.67531	5.00998	3.379
AC010343.3	3.3295	5.22338	3.33053	3.33774	6.16311	2.8298
LINC01824	2.91423	4.07397	2.60402	3.56107	4.64659	3.42324
TPM1-AS	2.83112	5.62074	2.21276	2.81817	4.62893	2.76486
LINC02657	2.78985	4.32866	2.39087	2.69059	4.90863	2.28504
AC034223.2	2.72465	4.77893	2.79585	1.85704	4.95955	1.60483
AC112721.2	2.67412	5.67639	1.05949	3.28496	6.46838	2.1983
MIR181A2HG	2.2384	3.97152	1.7971	2.31531	3.39974	1.84882
LINC01138	2.21801	3.73188	1.30729	1.67634	3.25561	1.51677
LINC02657	2.05996	3.25901	0.79047	2.42552	3.79368	2.52893
AC112721.1	2.05687	4.91466	0.568751	2.46407	5.70476	2.27642
AC010343.3	1.99582	4.08967	1.80011	1.25572	2.27409	0.471136
PEF1-AS1	1.33053	3.08223	0	0	1.38486	2.53119e-09
AC091059.1	1.20523	2.31867	0.974902	0.8515	3.73281	2.48637
AC010343.3	1.09655	2.40507	1.34521	2.04663	4.27817	1.7925
AC013451.1	0.934409	2.68064	0.253617	4.00086	5.84835	4.08914
LINC01711	0.762026	3.5335	0	0.964198	2.77787	1.08191
HHIP-AS1	0.761625	2.89865	0.635761	1.25691	2.2753	1.06254
AC008011.2	0.735605	1.77872	0.52357	0.456887	3.15512	0.905252
AC013451.2	0.555898	2.40345	0	1.87354	5.17733	1.06036
CU634019.3	0.516998	2.48087	0.398837	0	1.5167	0.396979
AC245041.1	0.506594	2.22677	0.272139	6.0189	7.39339	5.27112
LINC00313	0.472592	1.96427	0.777638	1.68638	3.85057	2.20877
AL022724.3	0.458809	1.74595	0.25208	0.251486	1.7366	0.291413
AL732437.2	0.375515	1.84684	0.323981	0.147476	1.64686	0.130778
LINC01943	0.309626	1.47921	0	3.19624	5.23407	2.86519
AC103740.2	0.286344	1.74278	0.257029	0.414646	1.79406	0.542204
AC090826.3	0.280365	1.64698	0.347511	1.41566	3.30816	1.03434
AC124276.2	0.162889	1.73475	0.436405	3.93098	5.15324	3.09484
NKILA	0.0270446	1.20084	0.116553	1.78237	3.95966	1.7093
LINC01943	0	2.46467	0	3.34069	5.86216	0
C8orf37-AS1	0	2.44517	0	0	1.05189	0
B4GALT1-AS1	0	2.34131	0.682367	0	1.19182	0
AC004862.1	0	1.93855	3.36359e-09	0	1.39166	0
MALAT1	0	1.62185	0	0	1.70508	0
AC110801.1	0	1.1233	0	0.875349	1.88001	0
AC098848.1	9.03185	4.46005	8.92751	4.70198	3.19296	4.46164
MALAT1	8.23929	6.39955	7.83656	7.94133	5.20428	6.86479
AC011611.3	8.15185	6.60916	8.28202	9.65648	8.57792	9.72103
CYP1B1-AS1	6.01115	2.57504	5.91635	6.77774	5.33595	6.51205
AP001002.3	6.00616	4.60907	5.85602	4.43163	2.75178	4.11611
CYP1B1-AS1	5.37705	2.65396	5.3127	6.23306	4.86301	6.13715
AL353751.1	5.33879	3.12911	5.69073	6.37262	3.35275	6.1643
AC009005.1	4.70523	3.08428	4.42584	2.61101	1.49076	3.29024
AL138828.1	4.13247	2.09488	4.17978	4.31554	2.05237	4.6552
AC104695.4	3.76105	2.3386	3.54872	4.27342	2.86661	3.92225
PTPRG-AS1	3.72786	2.65313	3.83987	4.61299	1.99093	3.89418
AC011731.1	3.18321	1.73003	4.14521	5.65923	3.40344	5.41415
AL138828.1	2.81742	1.13147	2.60477	3.14823	0.640941	3.22243
AL138828.1	2.64013	0.625565	2.86315	3.29745	0.902138	3.00551
AC091646.1	2.35455	0.640054	2.47327	3.18811	1.3873	2.86182
SLC7A11-AS1	2.24473	1.22002	2.87695	3.29263	2.10936	3.16522
LINC00472	1.94075	0.485485	2.1434	3.72778	1.66646	3.06382
AL513314.2	1.80438	0	2.89046	1.72732	0.465707	2.27702
ADORA2A-AS1	1.79516	0.600689	1.78432	2.33483	0.224216	2.25456
AC004862.1	1.79337	0	1.56745	2.03148	0	1.48788
ZFPM2-AS1	1.67086	0.419916	1.90464	4.04557	2.31005	3.54364
LINC02861	1.5584	0	1.5852	2.93525	0.979903	2.74921

## Sheet: Sheet2
ID
ENST00000321517.3
ENST00000354541.7
ENST00000409162.1
ENST00000409910.1
ENST00000412790.2
ENST00000412797.1
ENST00000415285.1
ENST00000421704.6
ENST00000422052.5
ENST00000426200.1
ENST00000426270.5
ENST00000429139.1
ENST00000435984.1
ENST00000438635.1
ENST00000440862.2
ENST00000441283.1
ENST00000442860.5
ENST00000443546.1
ENST00000446167.1
ENST00000447009.1
ENST00000447668.2
ENST00000451940.6
ENST00000466836.1
ENST00000472015.2
ENST00000472448.1
ENST00000477702.1
ENST00000478294.1
ENST00000478860.5
ENST00000501122.2
ENST00000505339.2
ENST00000506791.1
ENST00000508004.2
ENST00000509136.1
ENST00000509144.2
ENST00000509943.2
ENST00000511840.1
ENST00000512323.1
ENST00000512538.1
ENST00000517846.1
ENST00000518367.1
ENST00000520594.5
ENST00000520819.6
ENST00000527997.1
ENST00000536560.1
ENST00000537869.5
ENST00000538113.1
ENST00000539963.1
ENST00000542291.1
ENST00000548306.1
ENST00000548665.5
ENST00000552367.1
ENST00000553990.1
ENST00000554552.1
ENST00000556652.1
ENST00000557683.1
ENST00000557863.5
ENST00000557900.1
ENST00000558617.1
ENST00000558905.1
ENST00000561241.1
ENST00000565694.1
ENST00000572417.1
ENST00000579368.1
ENST00000582518.1
ENST00000585184.1
ENST00000585190.1
ENST00000585946.5
ENST00000588466.1
ENST00000590292.5
ENST00000590479.5
ENST00000591521.3
ENST00000591592.5
ENST00000592296.5
ENST00000595662.5
ENST00000598340.2
ENST00000604052.1
ENST00000606039.1
ENST00000606778.1
ENST00000609442.5
ENST00000609836.1
ENST00000610851.1
ENST00000613190.1
ENST00000613376.1
ENST00000613697.1
ENST00000614093.1
ENST00000614771.2
ENST00000615768.4
ENST00000617602.4
ENST00000618132.1
ENST00000618227.1
ENST00000618925.1
ENST00000619449.2
ENST00000619523.1
ENST00000623482.1
ENST00000623590.1
ENST00000624052.1
ENST00000625184.1
ENST00000625410.1
ENST00000626130.2
ENST00000626302.1
ENST00000626337.1
ENST00000628097.2
ENST00000628165.2
ENST00000628509.1
ENST00000629719.2
ENST00000629773.2
ENST00000629820.1
ENST00000630542.2
ENST00000630675.2
ENST00000631232.2
ENST00000641267.1
ENST00000641448.1
ENST00000642367.1
ENST00000649832.1
ENST00000651660.1
ENST00000652655.1
ENST00000653101.1
ENST00000653613.1
ENST00000653650.1
ENST00000654347.1
ENST00000654493.1
ENST00000654702.1
ENST00000656815.1
ENST00000657327.1
ENST00000657441.1
ENST00000657721.1
ENST00000657836.1
ENST00000662047.1
ENST00000662235.1
ENST00000662636.1
ENST00000663328.1
ENST00000663983.1
ENST00000664082.1
ENST00000664307.1
ENST00000664367.1
ENST00000664382.1
ENST00000664429.1
ENST00000664654.1
ENST00000665214.1
ENST00000665493.1
ENST00000666525.1
ENST00000669316.1
ENST00000670401.1
ENST00000670617.1
ENST00000670854.1
ENST00000674004.1
