# Supplementary material for: Epigenetic regulation of triple negative breast cancer (TNBC) by TGF-β signaling
Source: Sci Rep. 2021 Jul 29;11:15410. doi: 10.1038/s41598-021-94514-9 (PMC8322425; doi:10.1038/s41598-021-94514-9)
Supplement: Supplementary file 3 — Supplementary Table S3. [file 41598_2021_94514_MOESM3_ESM.xlsx]

## Sheet: Sheet1
Supplementary table 3. Differentially expressed miRNAs in response to TGFB1 and SB431542 treatment in BT-549 model.
miRNA	TGFB1_vs_DMSO	TGFB1_vs_SB-431542	Mean fc (log2)
hsa-miR-382-5p	7.03809	7.03809	7.03809
hsa-miR-376c-3p	6.68447	6.68447	6.68447
hsa-miR-379-5p	5.90066	6.81407	6.35737
hsa-miR-409-3p	5.12637	7.09162	6.109
hsa-miR-376a-3p	5.16384	6.14077	5.65231
hsa-miR-381-3p	4.94486	5.92178	5.43332
hsa-miR-494-3p	5.28555	5.21063	5.24809
hsa-miR-323a-3p	5.21031	5.21031	5.21031
hsa-miR-411-5p	5.50191	4.82516	5.16353
hsa-miR-654-3p	4.57264	5.48605	5.02934
hsa-miR-487b-3p	4.69169	4.69169	4.69169
hsa-miR-369-3p	4.29514	4.29514	4.29514
hsa-miR-154-5p	3.99147	3.99147	3.99147
hsa-miR-299-5p	3.99147	3.99147	3.99147
hsa-miR-889-3p	3.99147	3.99147	3.99147
hsa-miR-369-5p	3.87416	3.87416	3.87416
hsa-miR-134-5p	3.74989	3.65033	3.70011
hsa-miR-1185-1-3p	3.60635	3.60635	3.60635
hsa-miR-376b-3p	3.45116	3.45116	3.45116
hsa-miR-379-3p	3.45116	3.45116	3.45116
hsa-miR-323b-3p	3.27723	3.27723	3.27723
hsa-miR-377-3p	3.27723	3.27723	3.27723
hsa-miR-409-5p	3.12302	3.04811	3.08556
hsa-miR-329-3p	2.47423	3.45116	2.96269
hsa-miR-485-3p	3.45116	2.39932	2.92524
hsa-miR-299-3p	2.85013	2.85013	2.85013
hsa-miR-582-5p	1.56467	2.18499	1.87483
hsa-miR-181a-2-3p	1.49547	2.08621	1.79084
hsa-miR-1306-3p	2.30031	1.20015	1.75023
hsa-miR-582-3p	1.52899	1.68148	1.60524
hsa-miR-181b-5p	1.15005	2.0592	1.60463
hsa-miR-122-5p	1.90891	1.2038	1.55635
hsa-miR-190a-5p	1.47895	1.52892	1.50393
hsa-miR-2355-3p	1.11418	1.42575	1.26997
hsa-miR-212-3p	1.11418	1.00235	1.05827
hsa-miR-181c-5p	1.08428	1.02676	1.05552
hsa-miR-3129-3p	1.01501	1.0343	1.02466
hsa-miR-142-3p	1.03414	-1.24136	-0.103613
hsa-miR-30a-3p	-1.00118	-1.10946	-1.05532
hsa-miR-30c-2-3p	-1.20566	-1.01202	-1.10884
hsa-miR-1275	-1.15617	-1.13545	-1.14581
hsa-miR-652-3p	-1.12446	-1.26519	-1.19483
hsa-miR-140-3p	-1.20876	-1.19514	-1.20195
hsa-miR-128-1-5p	-1.32779	-1.09426	-1.21102
hsa-let-7a-2-3p	-1.08017	-1.42482	-1.2525
hsa-miR-769-3p	-1.49791	-1.05206	-1.27499
hsa-miR-182-3p	-1.32779	-1.28868	-1.30823
hsa-miR-30c-1-3p	-1.33563	-1.33945	-1.33754
hsa-miR-34c-3p	-1.58317	-1.13936	-1.36127
hsa-let-7b-3p	-1.25559	-1.49246	-1.37403
hsa-miR-3065-5p	-1.85669	-1.45998	-1.65834
hsa-miR-141-5p	-1.6027	-1.73024	-1.66647
hsa-miR-335-5p	-1.86154	-2.18034	-2.02094
hsa-miR-26a-2-3p	-1.96335	-2.29487	-2.12911
hsa-miR-138-1-3p	-2.32517	-2.20134	-2.26326
hsa-miR-503-3p	-3.4172	-2.67036	-3.04378
