# Supplementary material for: Epigenetic regulation of triple negative breast cancer (TNBC) by TGF-β signaling
Source: Sci Rep. 2021 Jul 29;11:15410. doi: 10.1038/s41598-021-94514-9 (PMC8322425; doi:10.1038/s41598-021-94514-9)
Supplement: Supplementary file 4 — Supplementary Table S4. [file 41598_2021_94514_MOESM4_ESM.xls]

## Sheet: Sheet0
Supplementary table 4. miRNA-mRNA predicted interaction based on IPA target filter analysis and miRNA and mRNA-Seq analysis in the BT-549 TNBC model
ID	Symbol	Expr Log Ratio	Source	Confidence	ID	Symbol	Expr Log Ratio	Pathway
hsa-let-7a-2-3p	let-7a-2-3p (and other miRNAs w/seed UGUACAG)	-1.252	TargetScan Human	Moderate (predicted)	ENSG00000185112	FAM43A	1.581
hsa-let-7a-2-3p	let-7a-2-3p (and other miRNAs w/seed UGUACAG)	-1.252	TargetScan Human	High (predicted)	ENSG00000150907	FOXO1	1.953	14-3-3-mediated Signaling,Adipogenesis pathway,AMPK Signaling,Angiopoietin Signaling,B Cell Receptor Signaling,Cancer Drug Resistance By Drug Efflux,Cell Cycle: G1/S Checkpoint Regulation,Docosahexaenoic Acid (DHA) Signaling,ErbB Signaling,ErbB2-ErbB3 Signaling,Estrogen Receptor Signaling,FXR/RXR Activation,Glioblastoma Multiforme Signaling,Hepatic Fibrosis Signaling Pathway,HER-2 Signaling in Br…
hsa-let-7a-2-3p	let-7a-2-3p (and other miRNAs w/seed UGUACAG)	-1.252	TargetScan Human	Moderate (predicted)	ENSG00000174804	FZD4	1.94	Adipogenesis pathway,Axonal Guidance Signaling,Basal Cell Carcinoma Signaling,Breast Cancer Regulation by Stathmin1,Cardiac Hypertrophy Signaling (Enhanced),Colorectal Cancer Metastasis Signaling,Factors Promoting Cardiogenesis in Vertebrates,Glioblastoma Multiforme Signaling,Hepatic Fibrosis Signaling Pathway,Human Embryonic Stem Cell Pluripotency,Molecular Mechanisms of Cancer,Mouse Embryonic S…
hsa-let-7a-2-3p	let-7a-2-3p (and other miRNAs w/seed UGUACAG)	-1.252	TargetScan Human	Moderate (predicted)	ENSG00000170961	HAS2	1.274
hsa-let-7a-2-3p	let-7a-2-3p (and other miRNAs w/seed UGUACAG)	-1.252	TargetScan Human	Moderate (predicted)	ENSG00000144485	HES6	1.51
hsa-let-7a-2-3p	let-7a-2-3p (and other miRNAs w/seed UGUACAG)	-1.252	TargetScan Human	Moderate (predicted)	ENSG00000116679	IVNS1ABP	1.159
hsa-let-7a-2-3p	let-7a-2-3p (and other miRNAs w/seed UGUACAG)	-1.252	TargetScan Human	Moderate (predicted)	ENSG00000156265	MAP3K7CL	1.764
hsa-let-7a-2-3p	let-7a-2-3p (and other miRNAs w/seed UGUACAG)	-1.252	TargetScan Human	Moderate (predicted)	ENSG00000173848	NET1	1.374
hsa-let-7a-2-3p	let-7a-2-3p (and other miRNAs w/seed UGUACAG)	-1.252	TargetScan Human	Moderate (predicted)	ENSG00000184564	SLITRK6	2.388
hsa-let-7a-2-3p	let-7a-2-3p (and other miRNAs w/seed UGUACAG)	-1.252	TargetScan Human	Moderate (predicted)	ENSG00000152377	SPOCK1	2.217
hsa-let-7b-3p	let-7a-3p (and other miRNAs w/seed UAUACAA)	-1.374	TargetScan Human	Moderate (predicted)	ENSG00000117335	CD46	1.568	Complement System
hsa-let-7b-3p	let-7a-3p (and other miRNAs w/seed UAUACAA)	-1.374	TargetScan Human	Moderate (predicted)	ENSG00000185112	FAM43A	1.581
hsa-let-7b-3p	let-7a-3p (and other miRNAs w/seed UAUACAA)	-1.374	TargetScan Human	Moderate (predicted)	ENSG00000150907	FOXO1	1.953	14-3-3-mediated Signaling,Adipogenesis pathway,AMPK Signaling,Angiopoietin Signaling,B Cell Receptor Signaling,Cancer Drug Resistance By Drug Efflux,Cell Cycle: G1/S Checkpoint Regulation,Docosahexaenoic Acid (DHA) Signaling,ErbB Signaling,ErbB2-ErbB3 Signaling,Estrogen Receptor Signaling,FXR/RXR Activation,Glioblastoma Multiforme Signaling,Hepatic Fibrosis Signaling Pathway,HER-2 Signaling in Br…
hsa-let-7b-3p	let-7a-3p (and other miRNAs w/seed UAUACAA)	-1.374	TargetScan Human	Moderate (predicted)	ENSG00000162745	OLFML2B	2.811
hsa-let-7b-3p	let-7a-3p (and other miRNAs w/seed UAUACAA)	-1.374	TargetScan Human	Moderate (predicted)	ENSG00000140416	TPM1	3.295	Calcium Signaling
hsa-let-7b-3p	let-7a-3p (and other miRNAs w/seed UAUACAA)	-1.374	TargetScan Human	Moderate (predicted)	ENSG00000111186	WNT5B	1.922	Axonal Guidance Signaling,Basal Cell Carcinoma Signaling,Cardiac Hypertrophy Signaling (Enhanced),Colorectal Cancer Metastasis Signaling,Factors Promoting Cardiogenesis in Vertebrates,Glioblastoma Multiforme Signaling,Hepatic Fibrosis Signaling Pathway,HOTAIR Regulatory Pathway,Human Embryonic Stem Cell Pluripotency,Molecular Mechanisms of Cancer,Ovarian Cancer Signaling,PCP pathway,Regulation of…
hsa-miR-1185-1-3p	let-7f-2-3p (and other miRNAs w/seed UAUACAG)	3.606	TargetScan Human	High (predicted)	ENSG00000135046	ANXA1	-1.482	Glucocorticoid Receptor Signaling
hsa-miR-1185-1-3p	let-7f-2-3p (and other miRNAs w/seed UAUACAG)	3.606	TargetScan Human	Moderate (predicted)	ENSG00000111276	CDKN1B	-1.159	14-3-3-mediated Signaling,Antiproliferative Role of Somatostatin Receptor 2,Antiproliferative Role of TOB in T Cell Signaling,Aryl Hydrocarbon Receptor Signaling,Breast Cancer Regulation by Stathmin1,Cell Cycle: G1/S Checkpoint Regulation,Chronic Myeloid Leukemia Signaling,Cyclins and Cell Cycle Regulation,Endocannabinoid Cancer Inhibition Pathway,Endocannabinoid Developing Neuron Pathway,ErbB2-E…
hsa-miR-1185-1-3p	let-7f-2-3p (and other miRNAs w/seed UAUACAG)	3.606	TargetScan Human	Moderate (predicted)	ENSG00000255112	CHMP1B	-1.157
hsa-miR-1185-1-3p	let-7f-2-3p (and other miRNAs w/seed UAUACAG)	3.606	TargetScan Human	Moderate (predicted)	ENSG00000133106	EPSTI1	-1.099
hsa-miR-1185-1-3p	let-7f-2-3p (and other miRNAs w/seed UAUACAG)	3.606	TargetScan Human	Moderate (predicted)	ENSG00000162783	IER5	-1.224
hsa-miR-1185-1-3p	let-7f-2-3p (and other miRNAs w/seed UAUACAG)	3.606	TargetScan Human	Moderate (predicted)	ENSG00000171246	NPTX1	-1.189
hsa-miR-1185-1-3p	let-7f-2-3p (and other miRNAs w/seed UAUACAG)	3.606	TargetScan Human	Moderate (predicted)	ENSG00000162407	PLPP3	-2.473	Triacylglycerol Biosynthesis
hsa-miR-1185-1-3p	let-7f-2-3p (and other miRNAs w/seed UAUACAG)	3.606	TargetScan Human	Moderate (predicted)	ENSG00000122420	PTGFR	-1.746	Breast Cancer Regulation by Stathmin1,Eicosanoid Signaling
hsa-miR-1185-1-3p	let-7f-2-3p (and other miRNAs w/seed UAUACAG)	3.606	TargetScan Human	Moderate (predicted)	ENSG00000164761	TNFRSF11B	-1.546	Acute Phase Response Signaling,Cardiac Hypertrophy Signaling (Enhanced),Ceramide Signaling,Dendritic Cell Maturation,FAT10 Cancer Signaling Pathway,Granulocyte Adhesion and Diapedesis,Hepatic Cholestasis,Hepatic Fibrosis / Hepatic Stellate Cell Activation,Hepatic Fibrosis Signaling Pathway,HMGB1 Signaling,IL-6 Signaling,Induction of Apoptosis by HIV1,Inhibition of ARE-Mediated mRNA Degradation Pa…
hsa-miR-122-5p	miR-122-5p (miRNAs w/seed GGAGUGU)	1.556	TargetScan Human	Moderate (predicted)	ENSG00000141753	IGFBP4	-2.104	Hepatic Fibrosis / Hepatic Stellate Cell Activation,IGF-1 Signaling
hsa-miR-122-5p	miR-122-5p (miRNAs w/seed GGAGUGU)	1.556	TargetScan Human	Moderate (predicted)	ENSG00000101871	MID1	-1.233
hsa-miR-122-5p	miR-122-5p (miRNAs w/seed GGAGUGU)	1.556	TargetScan Human	Moderate (predicted)	ENSG00000242265	PEG10	-1.864
hsa-miR-122-5p	miR-122-5p (miRNAs w/seed GGAGUGU)	1.556	TargetScan Human	Moderate (predicted)	ENSG00000162804	SNED1	-1.198
hsa-miR-1275	miR-1275 (and other miRNAs w/seed UGGGGGA)	-1.146	TargetScan Human	Moderate (predicted)	ENSG00000205336	ADGRG1	2.137	Breast Cancer Regulation by Stathmin1
hsa-miR-1275	miR-1275 (and other miRNAs w/seed UGGGGGA)	-1.146	TargetScan Human	Moderate (predicted)	ENSG00000122786	CALD1	1.275
hsa-miR-1275	miR-1275 (and other miRNAs w/seed UGGGGGA)	-1.146	TargetScan Human	Moderate (predicted)	ENSG00000108821	COL1A1	4.59	Apelin Liver Signaling Pathway,Atherosclerosis Signaling,Dendritic Cell Maturation,GP6 Signaling Pathway,Hepatic Fibrosis / Hepatic Stellate Cell Activation,Hepatic Fibrosis Signaling Pathway,HOTAIR Regulatory Pathway,IL-6 Signaling,Intrinsic Prothrombin Activation Pathway,Natural Killer Cell Signaling,Role of Osteoblasts, Osteoclasts and Chondrocytes in Rheumatoid Arthritis
hsa-miR-1275	miR-1275 (and other miRNAs w/seed UGGGGGA)	-1.146	TargetScan Human	Moderate (predicted)	ENSG00000163359	COL6A3	2.633	GP6 Signaling Pathway,Hepatic Fibrosis / Hepatic Stellate Cell Activation,TR/RXR Activation
hsa-miR-1275	miR-1275 (and other miRNAs w/seed UGGGGGA)	-1.146	TargetScan Human	High (predicted)	ENSG00000078401	EDN1	2.529	Apelin Liver Signaling Pathway,Cardiac Hypertrophy Signaling (Enhanced),Endothelin-1 Signaling,Hepatic Fibrosis / Hepatic Stellate Cell Activation,Hepatic Fibrosis Signaling Pathway,HIF1α Signaling,Hypoxia Signaling in the Cardiovascular System,Ovarian Cancer Signaling
hsa-miR-1275	miR-1275 (and other miRNAs w/seed UGGGGGA)	-1.146	TargetScan Human	High (predicted)	ENSG00000113578	FGF1	2.729	Actin Cytoskeleton Signaling,Adipogenesis pathway,Bladder Cancer Signaling,Cardiac Hypertrophy Signaling (Enhanced),Clathrin-mediated Endocytosis Signaling,Ephrin Receptor Signaling,Epithelial Adherens Junction Signaling,FGF Signaling,Hepatic Fibrosis / Hepatic Stellate Cell Activation,Regulation of the Epithelial-Mesenchymal Transition Pathway
hsa-miR-1275	miR-1275 (and other miRNAs w/seed UGGGGGA)	-1.146	TargetScan Human	High (predicted)	ENSG00000130720	FIBCD1	2.871
hsa-miR-1275	miR-1275 (and other miRNAs w/seed UGGGGGA)	-1.146	TargetScan Human	Moderate (predicted)	ENSG00000134363	FST	1.659	BMP signaling pathway
hsa-miR-1275	miR-1275 (and other miRNAs w/seed UGGGGGA)	-1.146	TargetScan Human	High (predicted)	ENSG00000221946	FXYD7	1.53
hsa-miR-1275	miR-1275 (and other miRNAs w/seed UGGGGGA)	-1.146	TargetScan Human	Moderate (predicted)	ENSG00000099860	GADD45B	1.935	ATM Signaling,GADD45 Signaling,Hereditary Breast Cancer Signaling,p53 Signaling,Senescence Pathway,Sirtuin Signaling Pathway
hsa-miR-1275	miR-1275 (and other miRNAs w/seed UGGGGGA)	-1.146	TargetScan Human	Moderate (predicted)	ENSG00000110328	GALNT18	1.277
hsa-miR-1275	miR-1275 (and other miRNAs w/seed UGGGGGA)	-1.146	TargetScan Human	Moderate (predicted)	ENSG00000156466	GDF6	4.035
hsa-miR-1275	miR-1275 (and other miRNAs w/seed UGGGGGA)	-1.146	TargetScan Human	High (predicted)	ENSG00000168621	GDNF	1.372	Amyotrophic Lateral Sclerosis Signaling,GDNF Family Ligand-Receptor Interactions,Neuroinflammation Signaling Pathway,PEDF Signaling,Thyroid Cancer Signaling
hsa-miR-1275	miR-1275 (and other miRNAs w/seed UGGGGGA)	-1.146	TargetScan Human	High (predicted)	ENSG00000188624	IGFL3	2.839
hsa-miR-1275	miR-1275 (and other miRNAs w/seed UGGGGGA)	-1.146	TargetScan Human	Moderate (predicted)	ENSG00000184185	KCNJ12	1.705	Axonal Guidance Signaling,Dopamine-DARPP32 Feedback in cAMP Signaling
hsa-miR-1275	miR-1275 (and other miRNAs w/seed UGGGGGA)	-1.146	TargetScan Human	Moderate (predicted)	ENSG00000171303	KCNK3	1.414
hsa-miR-1275	miR-1275 (and other miRNAs w/seed UGGGGGA)	-1.146	TargetScan Human	Moderate (predicted)	ENSG00000169756	LIMS1	2.19	ILK Signaling,Integrin Signaling,PI3K/AKT Signaling
hsa-miR-1275	miR-1275 (and other miRNAs w/seed UGGGGGA)	-1.146	TargetScan Human	Moderate (predicted)	ENSG00000169641	LUZP1	1.39
hsa-miR-1275	miR-1275 (and other miRNAs w/seed UGGGGGA)	-1.146	TargetScan Human	Moderate (predicted)	ENSG00000134986	NREP	1.222
hsa-miR-1275	miR-1275 (and other miRNAs w/seed UGGGGGA)	-1.146	TargetScan Human	High (predicted)	ENSG00000074590	NUAK1	2.509
hsa-miR-1275	miR-1275 (and other miRNAs w/seed UGGGGGA)	-1.146	TargetScan Human	High (predicted),Moderate (predicted)	ENSG00000157654	PALM2AKAP2	1.527	cAMP-mediated signaling,Cardiac β-adrenergic Signaling,Protein Kinase A Signaling
hsa-miR-1275	miR-1275 (and other miRNAs w/seed UGGGGGA)	-1.146	TargetScan Human	High (predicted)	ENSG00000156453	PCDH1	1.84
hsa-miR-1275	miR-1275 (and other miRNAs w/seed UGGGGGA)	-1.146	TargetScan Human	Moderate (predicted)	ENSG00000076356	PLXNA2	1.537	Axonal Guidance Signaling
hsa-miR-1275	miR-1275 (and other miRNAs w/seed UGGGGGA)	-1.146	TargetScan Human	High (predicted)	ENSG00000108819	PPP1R9B	1.238
hsa-miR-1275	miR-1275 (and other miRNAs w/seed UGGGGGA)	-1.146	TargetScan Human	High (predicted)	ENSG00000152377	SPOCK1	2.217
hsa-miR-1275	miR-1275 (and other miRNAs w/seed UGGGGGA)	-1.146	TargetScan Human	High (predicted)	ENSG00000159167	STC1	2.091
hsa-miR-1275	miR-1275 (and other miRNAs w/seed UGGGGGA)	-1.146	TargetScan Human	Moderate (predicted)	ENSG00000211455	STK38L	1.84
hsa-miR-1275	miR-1275 (and other miRNAs w/seed UGGGGGA)	-1.146	TargetScan Human	Moderate (predicted)	ENSG00000149591	TAGLN	2.331
hsa-miR-1275	miR-1275 (and other miRNAs w/seed UGGGGGA)	-1.146	TargetScan Human	Moderate (predicted)	ENSG00000006327	TNFRSF12A	1.514	Atherosclerosis Signaling,TWEAK Signaling
hsa-miR-1275	miR-1275 (and other miRNAs w/seed UGGGGGA)	-1.146	TargetScan Human	High (predicted)	ENSG00000132003	ZSWIM4	1.33
hsa-miR-128-1-5p	miR-128-1-5p (and other miRNAs w/seed GGGGCCG)	-1.211	TargetScan Human	Moderate (predicted)	ENSG00000162433	AK4	1.071	AMPK Signaling,Pyrimidine Deoxyribonucleotides De Novo Biosynthesis I,Pyrimidine Ribonucleotides De Novo Biosynthesis,Pyrimidine Ribonucleotides Interconversion,Salvage Pathways of Pyrimidine Ribonucleotides
hsa-miR-128-1-5p	miR-128-1-5p (and other miRNAs w/seed GGGGCCG)	-1.211	TargetScan Human	Moderate (predicted)	ENSG00000110092	CCND1	1.638	Acute Myeloid Leukemia Signaling,AMPK Signaling,Androgen Signaling,Aryl Hydrocarbon Receptor Signaling,BEX2 Signaling Pathway,Bladder Cancer Signaling,Breast Cancer Regulation by Stathmin1,Cell Cycle Regulation by BTG Family Proteins,Cell Cycle: G1/S Checkpoint Regulation,Chronic Myeloid Leukemia Signaling,Colorectal Cancer Metastasis Signaling,Cyclins and Cell Cycle Regulation,EIF2 Signaling,End…
hsa-miR-128-1-5p	miR-128-1-5p (and other miRNAs w/seed GGGGCCG)	-1.211	TargetScan Human	Moderate (predicted)	ENSG00000128965	CHAC1	1.956
hsa-miR-128-1-5p	miR-128-1-5p (and other miRNAs w/seed GGGGCCG)	-1.211	TargetScan Human	Moderate (predicted)	ENSG00000197406	DIO3	2.481	Thyroid Hormone Metabolism I (via Deiodination),Thyroid Hormone Metabolism II (via Conjugation and/or Degradation),Thyronamine and Iodothyronamine Metabolism,TR/RXR Activation
hsa-miR-128-1-5p	miR-128-1-5p (and other miRNAs w/seed GGGGCCG)	-1.211	TargetScan Human	Moderate (predicted)	ENSG00000185112	FAM43A	1.581
hsa-miR-128-1-5p	miR-128-1-5p (and other miRNAs w/seed GGGGCCG)	-1.211	TargetScan Human	Moderate (predicted)	ENSG00000130720	FIBCD1	2.871
hsa-miR-128-1-5p	miR-128-1-5p (and other miRNAs w/seed GGGGCCG)	-1.211	TargetScan Human	Moderate (predicted)	ENSG00000144485	HES6	1.51
hsa-miR-128-1-5p	miR-128-1-5p (and other miRNAs w/seed GGGGCCG)	-1.211	TargetScan Human	Moderate (predicted)	ENSG00000171303	KCNK3	1.414
hsa-miR-128-1-5p	miR-128-1-5p (and other miRNAs w/seed GGGGCCG)	-1.211	TargetScan Human	High (predicted)	ENSG00000268941	LINC01711	2.105
hsa-miR-128-1-5p	miR-128-1-5p (and other miRNAs w/seed GGGGCCG)	-1.211	TargetScan Human	Moderate (predicted)	ENSG00000011028	MRC2	1.589	Phagosome Formation
hsa-miR-128-1-5p	miR-128-1-5p (and other miRNAs w/seed GGGGCCG)	-1.211	TargetScan Human	High (predicted)	ENSG00000065320	NTN1	2.983	Axonal Guidance Signaling,Netrin Signaling,Protein Kinase A Signaling
hsa-miR-128-1-5p	miR-128-1-5p (and other miRNAs w/seed GGGGCCG)	-1.211	TargetScan Human	Moderate (predicted)	ENSG00000156453	PCDH1	1.84
hsa-miR-128-1-5p	miR-128-1-5p (and other miRNAs w/seed GGGGCCG)	-1.211	TargetScan Human	Moderate (predicted)	ENSG00000100311	PDGFB	1.455	Actin Cytoskeleton Signaling,Atherosclerosis Signaling,Axonal Guidance Signaling,Breast Cancer Regulation by Stathmin1,Clathrin-mediated Endocytosis Signaling,Ephrin Receptor Signaling,Glioblastoma Multiforme Signaling,Glioma Signaling,Hepatic Fibrosis / Hepatic Stellate Cell Activation,Hepatic Fibrosis Signaling Pathway,Human Embryonic Stem Cell Pluripotency,Integrin Signaling,Iron homeostasis s…
hsa-miR-128-1-5p	miR-128-1-5p (and other miRNAs w/seed GGGGCCG)	-1.211	TargetScan Human	Moderate (predicted)	ENSG00000119630	PGF	2.394	Amyotrophic Lateral Sclerosis Signaling,Axonal Guidance Signaling,BEX2 Signaling Pathway,Bladder Cancer Signaling,Breast Cancer Regulation by Stathmin1,Clathrin-mediated Endocytosis Signaling,Colorectal Cancer Metastasis Signaling,Endocannabinoid Cancer Inhibition Pathway,eNOS Signaling,Ephrin Receptor Signaling,Estrogen Receptor Signaling,Hepatic Fibrosis / Hepatic Stellate Cell Activation,Hepat…
hsa-miR-128-1-5p	miR-128-1-5p (and other miRNAs w/seed GGGGCCG)	-1.211	TargetScan Human	Moderate (predicted)	ENSG00000115884	SDC1	1.579	FXR/RXR Activation,Granulocyte Adhesion and Diapedesis,Inhibition of Angiogenesis by TSP1,Inhibition of Matrix Metalloproteases
hsa-miR-128-1-5p	miR-128-1-5p (and other miRNAs w/seed GGGGCCG)	-1.211	TargetScan Human	High (predicted)	ENSG00000142178	SIK1/SIK1B	1.659
hsa-miR-128-1-5p	miR-128-1-5p (and other miRNAs w/seed GGGGCCG)	-1.211	TargetScan Human	Moderate (predicted)	ENSG00000006327	TNFRSF12A	1.514	Atherosclerosis Signaling,TWEAK Signaling
hsa-miR-128-1-5p	miR-128-1-5p (and other miRNAs w/seed GGGGCCG)	-1.211	TargetScan Human	Moderate (predicted)	ENSG00000056558	TRAF1	1.199	4-1BB Signaling in T Lymphocytes,April Mediated Signaling,B Cell Activating Factor Signaling,CD40 Signaling,Induction of Apoptosis by HIV1,Lymphotoxin β Receptor Signaling,Role of Macrophages, Fibroblasts and Endothelial Cells in Rheumatoid Arthritis,Small Cell Lung Cancer Signaling,Systemic Lupus Erythematosus In B Cell Signaling Pathway,TNFR2 Signaling,Toll-like Receptor Signaling,TWEAK Signali…
hsa-miR-128-1-5p	miR-128-1-5p (and other miRNAs w/seed GGGGCCG)	-1.211	TargetScan Human	Moderate (predicted)	ENSG00000036672	USP2	1.369	Protein Ubiquitination Pathway
hsa-miR-128-1-5p	miR-128-1-5p (and other miRNAs w/seed GGGGCCG)	-1.211	TargetScan Human	Moderate (predicted)	ENSG00000111424	VDR	1.78	TGF-β Signaling,VDR/RXR Activation
hsa-miR-128-1-5p	miR-128-1-5p (and other miRNAs w/seed GGGGCCG)	-1.211	TargetScan Human	Moderate (predicted)	ENSG00000111186	WNT5B	1.922	Axonal Guidance Signaling,Basal Cell Carcinoma Signaling,Cardiac Hypertrophy Signaling (Enhanced),Colorectal Cancer Metastasis Signaling,Factors Promoting Cardiogenesis in Vertebrates,Glioblastoma Multiforme Signaling,Hepatic Fibrosis Signaling Pathway,HOTAIR Regulatory Pathway,Human Embryonic Stem Cell Pluripotency,Molecular Mechanisms of Cancer,Ovarian Cancer Signaling,PCP pathway,Regulation of…
hsa-miR-1306-3p	miR-1306-3p (miRNAs w/seed CGUUGGC)	1.75	TargetScan Human	Moderate (predicted)	ENSG00000242265	PEG10	-1.864
hsa-miR-212-3p	miR-132-3p (and other miRNAs w/seed AACAGUC)	1.058	TargetScan Human	Moderate (predicted)	ENSG00000119986	AVPI1	-1.94
hsa-miR-212-3p	miR-132-3p (and other miRNAs w/seed AACAGUC)	1.058	TargetScan Human	Moderate (predicted)	ENSG00000204634	TBC1D8	-2.145
hsa-miR-212-3p	miR-132-3p (and other miRNAs w/seed AACAGUC)	1.058	TargetScan Human	Moderate (predicted)	ENSG00000163762	TM4SF18	-1.648
hsa-miR-138-1-3p	miR-138-1-3p (miRNAs w/seed CUACUUC)	-2.263	TargetScan Human	Moderate (predicted)	ENSG00000134986	NREP	1.222
hsa-miR-140-3p	miR-140-3p (and other miRNAs w/seed ACCACAG)	-1.202	TargetScan Human	Moderate (predicted)	ENSG00000162433	AK4	1.071	AMPK Signaling,Pyrimidine Deoxyribonucleotides De Novo Biosynthesis I,Pyrimidine Ribonucleotides De Novo Biosynthesis,Pyrimidine Ribonucleotides Interconversion,Salvage Pathways of Pyrimidine Ribonucleotides
hsa-miR-140-3p	miR-140-3p (and other miRNAs w/seed ACCACAG)	-1.202	TargetScan Human	Moderate (predicted)	ENSG00000133805	AMPD3	1.315
hsa-miR-140-3p	miR-140-3p (and other miRNAs w/seed ACCACAG)	-1.202	TargetScan Human	Moderate (predicted)	ENSG00000164465	DCBLD1	2.212
hsa-miR-140-3p	miR-140-3p (and other miRNAs w/seed ACCACAG)	-1.202	TargetScan Human	Moderate (predicted)	ENSG00000107984	DKK1	2.044	Factors Promoting Cardiogenesis in Vertebrates,Osteoarthritis Pathway,Role of Macrophages, Fibroblasts and Endothelial Cells in Rheumatoid Arthritis,Role of Osteoblasts, Osteoclasts and Chondrocytes in Rheumatoid Arthritis,Wnt/β-catenin Signaling
hsa-miR-140-3p	miR-140-3p (and other miRNAs w/seed ACCACAG)	-1.202	TargetScan Human	Moderate (predicted)	ENSG00000174804	FZD4	1.94	Adipogenesis pathway,Axonal Guidance Signaling,Basal Cell Carcinoma Signaling,Breast Cancer Regulation by Stathmin1,Cardiac Hypertrophy Signaling (Enhanced),Colorectal Cancer Metastasis Signaling,Factors Promoting Cardiogenesis in Vertebrates,Glioblastoma Multiforme Signaling,Hepatic Fibrosis Signaling Pathway,Human Embryonic Stem Cell Pluripotency,Molecular Mechanisms of Cancer,Mouse Embryonic S…
hsa-miR-140-3p	miR-140-3p (and other miRNAs w/seed ACCACAG)	-1.202	TargetScan Human	Moderate (predicted)	ENSG00000112972	HMGCS1	1.532	Ketogenesis,LPS/IL-1 Mediated Inhibition of RXR Function,Mevalonate Pathway I,Superpathway of Cholesterol Biosynthesis,Superpathway of Geranylgeranyldiphosphate Biosynthesis I (via Mevalonate)
hsa-miR-140-3p	miR-140-3p (and other miRNAs w/seed ACCACAG)	-1.202	TargetScan Human	Moderate (predicted)	ENSG00000122641	INHBA	1.528	Human Embryonic Stem Cell Pluripotency,TGF-β Signaling
hsa-miR-140-3p	miR-140-3p (and other miRNAs w/seed ACCACAG)	-1.202	TargetScan Human	Moderate (predicted)	ENSG00000213859	KCTD11	1.478
hsa-miR-140-3p	miR-140-3p (and other miRNAs w/seed ACCACAG)	-1.202	TargetScan Human	Moderate (predicted)	ENSG00000169641	LUZP1	1.39
hsa-miR-140-3p	miR-140-3p (and other miRNAs w/seed ACCACAG)	-1.202	TargetScan Human	High (predicted)	ENSG00000277443	MARCKS	1.782	Phagosome Formation,Phospholipase C Signaling,Synaptogenesis Signaling Pathway
hsa-miR-140-3p	miR-140-3p (and other miRNAs w/seed ACCACAG)	-1.202	TargetScan Human	High (predicted)	ENSG00000118513	MYB	2.409	Sumoylation Pathway
hsa-miR-140-3p	miR-140-3p (and other miRNAs w/seed ACCACAG)	-1.202	TargetScan Human	Moderate (predicted)	ENSG00000070614	NDST1	1.324	Chondroitin Sulfate Biosynthesis,Chondroitin Sulfate Biosynthesis (Late Stages),Dermatan Sulfate Biosynthesis,Dermatan Sulfate Biosynthesis (Late Stages),Heparan Sulfate Biosynthesis,Heparan Sulfate Biosynthesis (Late Stages),LPS/IL-1 Mediated Inhibition of RXR Function,Triacylglycerol Degradation,Xenobiotic Metabolism CAR Signaling Pathway,Xenobiotic Metabolism PXR Signaling Pathway,Xenobiotic M…
hsa-miR-140-3p	miR-140-3p (and other miRNAs w/seed ACCACAG)	-1.202	TargetScan Human	Moderate (predicted)	ENSG00000157654	PALM2AKAP2	1.527	cAMP-mediated signaling,Cardiac β-adrenergic Signaling,Protein Kinase A Signaling
hsa-miR-140-3p	miR-140-3p (and other miRNAs w/seed ACCACAG)	-1.202	TargetScan Human	Moderate (predicted)	ENSG00000171033	PKIA	1.333	cAMP-mediated signaling,Cardiac β-adrenergic Signaling
hsa-miR-140-3p	miR-140-3p (and other miRNAs w/seed ACCACAG)	-1.202	TargetScan Human	Moderate (predicted)	ENSG00000125384	PTGER2	1.1	Breast Cancer Regulation by Stathmin1,cAMP-mediated signaling,Colorectal Cancer Metastasis Signaling,Eicosanoid Signaling,Endothelin-1 Signaling,G-Protein Coupled Receptor Signaling,Gαs Signaling,Renin-Angiotensin Signaling,Th17 Activation Pathway
hsa-miR-140-3p	miR-140-3p (and other miRNAs w/seed ACCACAG)	-1.202	TargetScan Human	Moderate (predicted)	ENSG00000136603	SKIL	1.904	Transcriptional Regulatory Network in Embryonic Stem Cells
hsa-miR-140-3p	miR-140-3p (and other miRNAs w/seed ACCACAG)	-1.202	TargetScan Human	Moderate (predicted)	ENSG00000187678	SPRY4	1.257
hsa-miR-140-3p	miR-140-3p (and other miRNAs w/seed ACCACAG)	-1.202	TargetScan Human	Moderate (predicted)	ENSG00000114251	WNT5A	1.444	Adipogenesis pathway,Axonal Guidance Signaling,Basal Cell Carcinoma Signaling,Cardiac Hypertrophy Signaling (Enhanced),Colorectal Cancer Metastasis Signaling,Factors Promoting Cardiogenesis in Vertebrates,Glioblastoma Multiforme Signaling,Hepatic Fibrosis Signaling Pathway,HOTAIR Regulatory Pathway,Human Embryonic Stem Cell Pluripotency,Molecular Mechanisms of Cancer,Ovarian Cancer Signaling,PCP …
hsa-miR-141-5p	miR-141-5p (and other miRNAs w/seed AUCUUCC)	-1.666	TargetScan Human	High (predicted)	ENSG00000117335	CD46	1.568	Complement System
hsa-miR-141-5p	miR-141-5p (and other miRNAs w/seed AUCUUCC)	-1.666	TargetScan Human	Moderate (predicted)	ENSG00000174343	CHRNA9	1.608	AMPK Signaling,Calcium Signaling,eNOS Signaling
hsa-miR-141-5p	miR-141-5p (and other miRNAs w/seed AUCUUCC)	-1.666	TargetScan Human	Moderate (predicted)	ENSG00000197406	DIO3	2.481	Thyroid Hormone Metabolism I (via Deiodination),Thyroid Hormone Metabolism II (via Conjugation and/or Degradation),Thyronamine and Iodothyronamine Metabolism,TR/RXR Activation
hsa-miR-141-5p	miR-141-5p (and other miRNAs w/seed AUCUUCC)	-1.666	TargetScan Human	Moderate (predicted)	ENSG00000111817	DSE	2.336	Dermatan Sulfate Biosynthesis,Dermatan Sulfate Biosynthesis (Late Stages)
hsa-miR-141-5p	miR-141-5p (and other miRNAs w/seed AUCUUCC)	-1.666	TargetScan Human	Moderate (predicted)	ENSG00000168621	GDNF	1.372	Amyotrophic Lateral Sclerosis Signaling,GDNF Family Ligand-Receptor Interactions,Neuroinflammation Signaling Pathway,PEDF Signaling,Thyroid Cancer Signaling
hsa-miR-141-5p	miR-141-5p (and other miRNAs w/seed AUCUUCC)	-1.666	TargetScan Human	Moderate (predicted)	ENSG00000122641	INHBA	1.528	Human Embryonic Stem Cell Pluripotency,TGF-β Signaling
hsa-miR-141-5p	miR-141-5p (and other miRNAs w/seed AUCUUCC)	-1.666	TargetScan Human	High (predicted)	ENSG00000156265	MAP3K7CL	1.764
hsa-miR-141-5p	miR-141-5p (and other miRNAs w/seed AUCUUCC)	-1.666	TargetScan Human	Moderate (predicted)	ENSG00000122861	PLAU	3.258	Coagulation System,Glioma Invasiveness Signaling,Glucocorticoid Receptor Signaling,Oncostatin M Signaling
hsa-miR-141-5p	miR-141-5p (and other miRNAs w/seed AUCUUCC)	-1.666	TargetScan Human	Moderate (predicted)	ENSG00000125384	PTGER2	1.1	Breast Cancer Regulation by Stathmin1,cAMP-mediated signaling,Colorectal Cancer Metastasis Signaling,Eicosanoid Signaling,Endothelin-1 Signaling,G-Protein Coupled Receptor Signaling,Gαs Signaling,Renin-Angiotensin Signaling,Th17 Activation Pathway
hsa-miR-141-5p	miR-141-5p (and other miRNAs w/seed AUCUUCC)	-1.666	TargetScan Human	Moderate (predicted)	ENSG00000114251	WNT5A	1.444	Adipogenesis pathway,Axonal Guidance Signaling,Basal Cell Carcinoma Signaling,Cardiac Hypertrophy Signaling (Enhanced),Colorectal Cancer Metastasis Signaling,Factors Promoting Cardiogenesis in Vertebrates,Glioblastoma Multiforme Signaling,Hepatic Fibrosis Signaling Pathway,HOTAIR Regulatory Pathway,Human Embryonic Stem Cell Pluripotency,Molecular Mechanisms of Cancer,Ovarian Cancer Signaling,PCP …
hsa-miR-141-5p	miR-141-5p (and other miRNAs w/seed AUCUUCC)	-1.666	TargetScan Human	Moderate (predicted)	ENSG00000158125	XDH	1.503	Adenosine Nucleotides Degradation II,Guanosine Nucleotides Degradation III,Mitochondrial Dysfunction,PFKFB4 Signaling Pathway,Purine Nucleotides Degradation II (Aerobic),Urate Biosynthesis/Inosine 5'-phosphate Degradation
hsa-miR-142-3p	miR-142-3p (and other miRNAs w/seed GUAGUGU)	-0.104	TargetScan Human	High (predicted)	ENSG00000137331	IER3	2.103
hsa-miR-142-3p	miR-142-3p (and other miRNAs w/seed GUAGUGU)	-0.104	TargetScan Human	High (predicted)	ENSG00000277443	MARCKS	1.782	Phagosome Formation,Phospholipase C Signaling,Synaptogenesis Signaling Pathway
hsa-miR-142-3p	miR-142-3p (and other miRNAs w/seed GUAGUGU)	-0.104	TargetScan Human	Moderate (predicted)	ENSG00000157654	PALM2AKAP2	1.527	cAMP-mediated signaling,Cardiac β-adrenergic Signaling,Protein Kinase A Signaling
hsa-miR-142-3p	miR-142-3p (and other miRNAs w/seed GUAGUGU)	-0.104	TargetScan Human	High (predicted)	ENSG00000142178	SIK1/SIK1B	1.659
hsa-miR-142-3p	miR-142-3p (and other miRNAs w/seed GUAGUGU)	-0.104	TargetScan Human	Moderate (predicted)	ENSG00000184564	SLITRK6	2.388
hsa-miR-154-5p	miR-154-5p (miRNAs w/seed AGGUUAU)	3.991	TargetScan Human	Moderate (predicted)	ENSG00000180801	ARSJ	-1.814
hsa-miR-154-5p	miR-154-5p (miRNAs w/seed AGGUUAU)	3.991	TargetScan Human	High (predicted)	ENSG00000138061	CYP1B1	-3.454	Acetone Degradation I (to Methylglyoxal),Aryl Hydrocarbon Receptor Signaling,Bupropion Degradation,Estrogen Biosynthesis,Melatonin Degradation I,Nicotine Degradation II,Nicotine Degradation III,Superpathway of Melatonin Degradation,Xenobiotic Metabolism Signaling
hsa-miR-154-5p	miR-154-5p (miRNAs w/seed AGGUUAU)	3.991	TargetScan Human	Moderate (predicted)	ENSG00000091409	ITGA6	-1.388	Agranulocyte Adhesion and Diapedesis,Agrin Interactions at Neuromuscular Junction,Caveolar-mediated Endocytosis Signaling,CDK5 Signaling,Germ Cell-Sertoli Cell Junction Signaling,Granulocyte Adhesion and Diapedesis,Integrin Signaling,Leukocyte Extravasation Signaling,NF-κB Activation by Viruses,Paxillin Signaling,Reelin Signaling in Neurons,Role of Tissue Factor in Cancer,Virus Entry via Endocyti…
hsa-miR-154-5p	miR-154-5p (miRNAs w/seed AGGUUAU)	3.991	TargetScan Human	Moderate (predicted)	ENSG00000105835	NAMPT	-1.216	NAD Biosynthesis III,Osteoarthritis Pathway,Sirtuin Signaling Pathway
hsa-miR-154-5p	miR-154-5p (miRNAs w/seed AGGUUAU)	3.991	TargetScan Human	Moderate (predicted)	ENSG00000118946	PCDH17	-2.122
hsa-miR-181a-2-3p	miR-181a-2-3p (and other miRNAs w/seed CCACUGA)	1.791	TargetScan Human	Moderate (predicted)	ENSG00000091409	ITGA6	-1.388	Agranulocyte Adhesion and Diapedesis,Agrin Interactions at Neuromuscular Junction,Caveolar-mediated Endocytosis Signaling,CDK5 Signaling,Germ Cell-Sertoli Cell Junction Signaling,Granulocyte Adhesion and Diapedesis,Integrin Signaling,Leukocyte Extravasation Signaling,NF-κB Activation by Viruses,Paxillin Signaling,Reelin Signaling in Neurons,Role of Tissue Factor in Cancer,Virus Entry via Endocyti…
hsa-miR-181a-2-3p	miR-181a-2-3p (and other miRNAs w/seed CCACUGA)	1.791	TargetScan Human	Moderate (predicted)	ENSG00000041353	RAB27B	-4.257
hsa-miR-181a-2-3p	miR-181a-2-3p (and other miRNAs w/seed CCACUGA)	1.791	TargetScan Human	Moderate (predicted)	ENSG00000171621	SPSB1	-1.254
hsa-miR-181b-5p	miR-181a-5p (and other miRNAs w/seed ACAUUCA)	1.605	TargetScan Human	Moderate (predicted)	ENSG00000163947	ARHGEF3	-1.219	Breast Cancer Regulation by Stathmin1,Molecular Mechanisms of Cancer,Phospholipase C Signaling,Reelin Signaling in Neurons,RhoGDI Signaling,Signaling by Rho Family GTPases,Thrombin Signaling
hsa-miR-181b-5p	miR-181a-5p (and other miRNAs w/seed ACAUUCA)	1.605	TargetScan Human	High (predicted)	ENSG00000180801	ARSJ	-1.814
hsa-miR-181b-5p	miR-181a-5p (and other miRNAs w/seed ACAUUCA)	1.605	miRecords	Experimentally Observed	ENSG00000111276	CDKN1B	-1.159	14-3-3-mediated Signaling,Antiproliferative Role of Somatostatin Receptor 2,Antiproliferative Role of TOB in T Cell Signaling,Aryl Hydrocarbon Receptor Signaling,Breast Cancer Regulation by Stathmin1,Cell Cycle: G1/S Checkpoint Regulation,Chronic Myeloid Leukemia Signaling,Cyclins and Cell Cycle Regulation,Endocannabinoid Cancer Inhibition Pathway,Endocannabinoid Developing Neuron Pathway,ErbB2-E…
hsa-miR-181b-5p	miR-181a-5p (and other miRNAs w/seed ACAUUCA)	1.605	TargetScan Human	Moderate (predicted)	ENSG00000126860	EVI2A	-2.22
hsa-miR-181b-5p	miR-181a-5p (and other miRNAs w/seed ACAUUCA)	1.605	TargetScan Human	Moderate (predicted)	ENSG00000139289	PHLDA1	-1.55
hsa-miR-181b-5p	miR-181a-5p (and other miRNAs w/seed ACAUUCA)	1.605	TargetScan Human	Moderate (predicted)	ENSG00000162407	PLPP3	-2.473	Triacylglycerol Biosynthesis
hsa-miR-181b-5p	miR-181a-5p (and other miRNAs w/seed ACAUUCA)	1.605	TargetScan Human	High (predicted)	ENSG00000112246	SIM1	-1.774
hsa-miR-181b-5p	miR-181a-5p (and other miRNAs w/seed ACAUUCA)	1.605	TargetScan Human	Moderate (predicted)	ENSG00000059804	SLC2A3	-1.328	Antioxidant Action of Vitamin C,HIF1α Signaling,Vitamin-C Transport
hsa-miR-181b-5p	miR-181a-5p (and other miRNAs w/seed ACAUUCA)	1.605	TargetScan Human	Moderate (predicted)	ENSG00000145687	SSBP2	-1.421
hsa-miR-181b-5p	miR-181a-5p (and other miRNAs w/seed ACAUUCA)	1.605	TargetScan Human	High (predicted)	ENSG00000164761	TNFRSF11B	-1.546	Acute Phase Response Signaling,Cardiac Hypertrophy Signaling (Enhanced),Ceramide Signaling,Dendritic Cell Maturation,FAT10 Cancer Signaling Pathway,Granulocyte Adhesion and Diapedesis,Hepatic Cholestasis,Hepatic Fibrosis / Hepatic Stellate Cell Activation,Hepatic Fibrosis Signaling Pathway,HMGB1 Signaling,IL-6 Signaling,Induction of Apoptosis by HIV1,Inhibition of ARE-Mediated mRNA Degradation Pa…
hsa-miR-182-3p	miR-182-3p (miRNAs w/seed GGUUCUA)	-1.308	TargetScan Human	Moderate (predicted)	ENSG00000174343	CHRNA9	1.608	AMPK Signaling,Calcium Signaling,eNOS Signaling
hsa-miR-182-3p	miR-182-3p (miRNAs w/seed GGUUCUA)	-1.308	TargetScan Human	Moderate (predicted)	ENSG00000113578	FGF1	2.729	Actin Cytoskeleton Signaling,Adipogenesis pathway,Bladder Cancer Signaling,Cardiac Hypertrophy Signaling (Enhanced),Clathrin-mediated Endocytosis Signaling,Ephrin Receptor Signaling,Epithelial Adherens Junction Signaling,FGF Signaling,Hepatic Fibrosis / Hepatic Stellate Cell Activation,Regulation of the Epithelial-Mesenchymal Transition Pathway
hsa-miR-182-3p	miR-182-3p (miRNAs w/seed GGUUCUA)	-1.308	TargetScan Human	Moderate (predicted)	ENSG00000100100	PIK3IP1	2.449
hsa-miR-182-3p	miR-182-3p (miRNAs w/seed GGUUCUA)	-1.308	TargetScan Human	Moderate (predicted)	ENSG00000149591	TAGLN	2.331
hsa-miR-190a-5p	miR-190a-5p (and other miRNAs w/seed GAUAUGU)	1.504	TargetScan Human	Moderate (predicted)	ENSG00000196139	AKR1C3	-1.825	Androgen Biosynthesis,Bile Acid Biosynthesis, Neutral Pathway,Eicosanoid Signaling,Estrogen Biosynthesis,Methylglyoxal Degradation III,RAR Activation,Retinoate Biosynthesis I,Retinol Biosynthesis,The Visual Cycle,TR/RXR Activation
hsa-miR-190a-5p	miR-190a-5p (and other miRNAs w/seed GAUAUGU)	1.504	TargetScan Human	High (predicted)	ENSG00000121691	CAT	-2.046	Amyotrophic Lateral Sclerosis Signaling,Apelin Adipocyte Signaling Pathway,Apelin Cardiomyocyte Signaling Pathway,Ethanol Degradation IV,LPS/IL-1 Mediated Inhibition of RXR Function,Mitochondrial Dysfunction,NRF2-mediated Oxidative Stress Response,Production of Nitric Oxide and Reactive Oxygen Species in Macrophages,Senescence Pathway,Superoxide Radicals Degradation,Xenobiotic Metabolism PXR Sign…
hsa-miR-190a-5p	miR-190a-5p (and other miRNAs w/seed GAUAUGU)	1.504	TargetScan Human	Moderate (predicted)	ENSG00000111276	CDKN1B	-1.159	14-3-3-mediated Signaling,Antiproliferative Role of Somatostatin Receptor 2,Antiproliferative Role of TOB in T Cell Signaling,Aryl Hydrocarbon Receptor Signaling,Breast Cancer Regulation by Stathmin1,Cell Cycle: G1/S Checkpoint Regulation,Chronic Myeloid Leukemia Signaling,Cyclins and Cell Cycle Regulation,Endocannabinoid Cancer Inhibition Pathway,Endocannabinoid Developing Neuron Pathway,ErbB2-E…
hsa-miR-190a-5p	miR-190a-5p (and other miRNAs w/seed GAUAUGU)	1.504	TargetScan Human	Moderate (predicted)	ENSG00000145242	EPHA5	-1.229	Axonal Guidance Signaling,Ephrin A Signaling,Ephrin Receptor Signaling,IL-15 Production,Sperm Motility,Synaptogenesis Signaling Pathway
hsa-miR-190a-5p	miR-190a-5p (and other miRNAs w/seed GAUAUGU)	1.504	TargetScan Human	Moderate (predicted)	ENSG00000111912	NCOA7	-1.802	Aryl Hydrocarbon Receptor Signaling
hsa-miR-190a-5p	miR-190a-5p (and other miRNAs w/seed GAUAUGU)	1.504	TargetScan Human	Moderate (predicted)	ENSG00000118946	PCDH17	-2.122
hsa-miR-190a-5p	miR-190a-5p (and other miRNAs w/seed GAUAUGU)	1.504	TargetScan Human	Moderate (predicted)	ENSG00000148154	UGCG	-1.306
hsa-miR-2355-3p	miR-2355-3p (miRNAs w/seed UUGUCCU)	1.27	TargetScan Human	Moderate (predicted)	ENSG00000168143	FAM83B	-1.736
hsa-miR-2355-3p	miR-2355-3p (miRNAs w/seed UUGUCCU)	1.27	TargetScan Human	Moderate (predicted)	ENSG00000101871	MID1	-1.233
hsa-miR-2355-3p	miR-2355-3p (miRNAs w/seed UUGUCCU)	1.27	TargetScan Human	Moderate (predicted)	ENSG00000171246	NPTX1	-1.189
hsa-miR-2355-3p	miR-2355-3p (miRNAs w/seed UUGUCCU)	1.27	TargetScan Human	Moderate (predicted)	ENSG00000144824	PHLDB2	-1.378
hsa-miR-2355-3p	miR-2355-3p (miRNAs w/seed UUGUCCU)	1.27	TargetScan Human	Moderate (predicted)	ENSG00000162878	PKDCC	-1.246
hsa-miR-2355-3p	miR-2355-3p (miRNAs w/seed UUGUCCU)	1.27	TargetScan Human	High (predicted)	ENSG00000146250	PRSS35	-1.178
hsa-miR-26a-2-3p	miR-26a-1-3p (and other miRNAs w/seed CUAUUCU)	-2.129	TargetScan Human	Moderate (predicted)	ENSG00000212724	KRTAP2-3/KRTAP2-4	2.789
hsa-miR-26a-2-3p	miR-26a-1-3p (and other miRNAs w/seed CUAUUCU)	-2.129	TargetScan Human	Moderate (predicted)	ENSG00000157654	PALM2AKAP2	1.527	cAMP-mediated signaling,Cardiac β-adrenergic Signaling,Protein Kinase A Signaling
hsa-miR-299-3p	miR-299a-3p (and other miRNAs w/seed AUGUGGG)	2.85	TargetScan Human	Moderate (predicted)	ENSG00000091972	CD200	-1.316	Neuroinflammation Signaling Pathway
hsa-miR-299-3p	miR-299a-3p (and other miRNAs w/seed AUGUGGG)	2.85	TargetScan Human	Moderate (predicted)	ENSG00000255112	CHMP1B	-1.157
hsa-miR-299-3p	miR-299a-3p (and other miRNAs w/seed AUGUGGG)	2.85	TargetScan Human	Moderate (predicted)	ENSG00000163430	FSTL1	-1.431
hsa-miR-299-3p	miR-299a-3p (and other miRNAs w/seed AUGUGGG)	2.85	TargetScan Human	Moderate (predicted)	ENSG00000204381	LAYN	-1.206
hsa-miR-299-3p	miR-299a-3p (and other miRNAs w/seed AUGUGGG)	2.85	TargetScan Human	Moderate (predicted)	ENSG00000242265	PEG10	-1.864
hsa-miR-299-3p	miR-299a-3p (and other miRNAs w/seed AUGUGGG)	2.85	TargetScan Human	Moderate (predicted)	ENSG00000139405	RITA1	-1.356
hsa-miR-299-3p	miR-299a-3p (and other miRNAs w/seed AUGUGGG)	2.85	TargetScan Human	Moderate (predicted)	ENSG00000169908	TM4SF1	-1.759
hsa-miR-299-3p	miR-299a-3p (and other miRNAs w/seed AUGUGGG)	2.85	TargetScan Human	High (predicted)	ENSG00000186591	UBE2H	-1.146	Hypoxia Signaling in the Cardiovascular System,Protein Ubiquitination Pathway
hsa-miR-299-3p	miR-299a-3p (and other miRNAs w/seed AUGUGGG)	2.85	TargetScan Human	Moderate (predicted)	ENSG00000134215	VAV3	-1.21	Actin Cytoskeleton Signaling,B Cell Receptor Signaling,Ephrin A Signaling,Ephrin B Signaling,Fc Epsilon RI Signaling,Fcγ Receptor-mediated Phagocytosis in Macrophages and Monocytes,Gα12/13 Signaling,Leukocyte Extravasation Signaling,Natural Killer Cell Signaling,PI3K Signaling in B Lymphocytes,PKCθ Signaling in T Lymphocytes,Regulation of IL-2 Expression in Activated and Anergic T Lymphocytes,T C…
hsa-miR-299-5p	miR-299a-5p (and other miRNAs w/seed GGUUUAC)	3.991	TargetScan Human	Moderate (predicted)	ENSG00000081181	ARG2	-1.067	Arginine Degradation I (Arginase Pathway),Arginine Degradation VI (Arginase 2 Pathway),Citrulline Biosynthesis,Estrogen Receptor Signaling,IL-10 Signaling,LXR/RXR Activation,Nitric Oxide Signaling in the Cardiovascular System,Production of Nitric Oxide and Reactive Oxygen Species in Macrophages,Sirtuin Signaling Pathway,Superpathway of Citrulline Metabolism,Urea Cycle
hsa-miR-299-5p	miR-299a-5p (and other miRNAs w/seed GGUUUAC)	3.991	TargetScan Human	Moderate (predicted)	ENSG00000180801	ARSJ	-1.814
hsa-miR-299-5p	miR-299a-5p (and other miRNAs w/seed GGUUUAC)	3.991	TargetScan Human	High (predicted)	ENSG00000119986	AVPI1	-1.94
hsa-miR-299-5p	miR-299a-5p (and other miRNAs w/seed GGUUUAC)	3.991	TargetScan Human	Moderate (predicted)	ENSG00000134531	EMP1	-1.117
hsa-miR-299-5p	miR-299a-5p (and other miRNAs w/seed GGUUUAC)	3.991	TargetScan Human	Moderate (predicted)	ENSG00000168843	FSTL5	-1.474
hsa-miR-299-5p	miR-299a-5p (and other miRNAs w/seed GGUUUAC)	3.991	TargetScan Human	Moderate (predicted)	ENSG00000256977	LIMS3/LIMS4	-1.444
hsa-miR-299-5p	miR-299a-5p (and other miRNAs w/seed GGUUUAC)	3.991	TargetScan Human	Moderate (predicted)	ENSG00000144824	PHLDB2	-1.378
hsa-miR-299-5p	miR-299a-5p (and other miRNAs w/seed GGUUUAC)	3.991	TargetScan Human	Moderate (predicted)	ENSG00000089012	SIRPG	-1.434
hsa-miR-3065-5p	miR-3065-5p (and other miRNAs w/seed CAACAAA)	-1.658	TargetScan Human	Moderate (predicted)	ENSG00000118523	CCN2	3.684	Apelin Cardiac Fibroblast Signaling Pathway,Hepatic Fibrosis / Hepatic Stellate Cell Activation,Hepatic Fibrosis Signaling Pathway,IGF-1 Signaling,Role of Tissue Factor in Cancer
hsa-miR-3065-5p	miR-3065-5p (and other miRNAs w/seed CAACAAA)	-1.658	TargetScan Human	Moderate (predicted)	ENSG00000164283	ESM1	2.984
hsa-miR-3065-5p	miR-3065-5p (and other miRNAs w/seed CAACAAA)	-1.658	TargetScan Human	Moderate (predicted)	ENSG00000114861	FOXP1	1.095	T Cell Exhaustion Signaling Pathway
hsa-miR-3065-5p	miR-3065-5p (and other miRNAs w/seed CAACAAA)	-1.658	TargetScan Human	Moderate (predicted)	ENSG00000277443	MARCKS	1.782	Phagosome Formation,Phospholipase C Signaling,Synaptogenesis Signaling Pathway
hsa-miR-3065-5p	miR-3065-5p (and other miRNAs w/seed CAACAAA)	-1.658	TargetScan Human	Moderate (predicted)	ENSG00000173848	NET1	1.374
hsa-miR-3065-5p	miR-3065-5p (and other miRNAs w/seed CAACAAA)	-1.658	TargetScan Human	Moderate (predicted)	ENSG00000152952	PLOD2	1.312
hsa-miR-30a-3p	miR-30a-3p (and other miRNAs w/seed UUUCAGU)	-1.055	TargetScan Human	Moderate (predicted)	ENSG00000172331	BPGM	1.274	Gluconeogenesis I,Glycolysis I,Rapoport-Luebering Glycolytic Shunt,Sirtuin Signaling Pathway
hsa-miR-30a-3p	miR-30a-3p (and other miRNAs w/seed UUUCAGU)	-1.055	TarBase,miRecords	Experimentally Observed	ENSG00000142871	CCN1	1.671	IGF-1 Signaling,Role of Tissue Factor in Cancer
hsa-miR-30a-3p	miR-30a-3p (and other miRNAs w/seed UUUCAGU)	-1.055	TarBase,miRecords	Experimentally Observed	ENSG00000137801	THBS1	1.609	Bladder Cancer Signaling,Inhibition of Angiogenesis by TSP1,p53 Signaling,Synaptogenesis Signaling Pathway
hsa-miR-30c-1-3p	miR-30c-1-3p (and other miRNAs w/seed UGGGAGA)	-1.338	TargetScan Human	High (predicted)	ENSG00000175832	ETV4	1.554	ErbB2-ErbB3 Signaling
hsa-miR-30c-1-3p	miR-30c-1-3p (and other miRNAs w/seed UGGGAGA)	-1.338	TargetScan Human	Moderate (predicted)	ENSG00000130720	FIBCD1	2.871
hsa-miR-30c-1-3p	miR-30c-1-3p (and other miRNAs w/seed UGGGAGA)	-1.338	TargetScan Human	High (predicted)	ENSG00000052802	MSMO1	1.176	Cholesterol Biosynthesis I,Cholesterol Biosynthesis II (via 24,25-dihydrolanosterol),Cholesterol Biosynthesis III (via Desmosterol),Superpathway of Cholesterol Biosynthesis,Zymosterol Biosynthesis
hsa-miR-30c-1-3p	miR-30c-1-3p (and other miRNAs w/seed UGGGAGA)	-1.338	TargetScan Human	High (predicted)	ENSG00000172927	MYEOV	1.459
hsa-miR-30c-1-3p	miR-30c-1-3p (and other miRNAs w/seed UGGGAGA)	-1.338	TargetScan Human	Moderate (predicted)	ENSG00000070614	NDST1	1.324	Chondroitin Sulfate Biosynthesis,Chondroitin Sulfate Biosynthesis (Late Stages),Dermatan Sulfate Biosynthesis,Dermatan Sulfate Biosynthesis (Late Stages),Heparan Sulfate Biosynthesis,Heparan Sulfate Biosynthesis (Late Stages),LPS/IL-1 Mediated Inhibition of RXR Function,Triacylglycerol Degradation,Xenobiotic Metabolism CAR Signaling Pathway,Xenobiotic Metabolism PXR Signaling Pathway,Xenobiotic M…
hsa-miR-30c-1-3p	miR-30c-1-3p (and other miRNAs w/seed UGGGAGA)	-1.338	TargetScan Human	High (predicted)	ENSG00000156453	PCDH1	1.84
hsa-miR-30c-1-3p	miR-30c-1-3p (and other miRNAs w/seed UGGGAGA)	-1.338	TargetScan Human	Moderate (predicted)	ENSG00000171033	PKIA	1.333	cAMP-mediated signaling,Cardiac β-adrenergic Signaling
hsa-miR-30c-1-3p	miR-30c-1-3p (and other miRNAs w/seed UGGGAGA)	-1.338	TargetScan Human	Moderate (predicted)	ENSG00000076356	PLXNA2	1.537	Axonal Guidance Signaling
hsa-miR-30c-1-3p	miR-30c-1-3p (and other miRNAs w/seed UGGGAGA)	-1.338	TargetScan Human	Moderate (predicted)	ENSG00000136603	SKIL	1.904	Transcriptional Regulatory Network in Embryonic Stem Cells
hsa-miR-30c-1-3p	miR-30c-1-3p (and other miRNAs w/seed UGGGAGA)	-1.338	TargetScan Human	Moderate (predicted)	ENSG00000160293	VAV2	1.145	Actin Cytoskeleton Signaling,B Cell Receptor Signaling,Cdc42 Signaling,Ephrin A Signaling,Ephrin B Signaling,Epithelial Adherens Junction Signaling,Fc Epsilon RI Signaling,Fcγ Receptor-mediated Phagocytosis in Macrophages and Monocytes,Gα12/13 Signaling,Leukocyte Extravasation Signaling,Natural Killer Cell Signaling,PI3K Signaling in B Lymphocytes,PKCθ Signaling in T Lymphocytes,Regulation of IL-…
hsa-miR-134-5p	miR-3118 (and other miRNAs w/seed GUGACUG)	3.7	TargetScan Human	Moderate (predicted)	ENSG00000168843	FSTL5	-1.474
hsa-miR-134-5p	miR-3118 (and other miRNAs w/seed GUGACUG)	3.7	TargetScan Human	Moderate (predicted)	ENSG00000138678	GPAT3	-1.192	CDP-diacylglycerol Biosynthesis I,Phosphatidylglycerol Biosynthesis II (Non-plastidic),Triacylglycerol Biosynthesis
hsa-miR-134-5p	miR-3118 (and other miRNAs w/seed GUGACUG)	3.7	TargetScan Human	High (predicted)	ENSG00000141469	SLC14A1	-2.244
hsa-miR-134-5p	miR-3118 (and other miRNAs w/seed GUGACUG)	3.7	TargetScan Human	High (predicted)	ENSG00000145687	SSBP2	-1.421
hsa-miR-134-5p	miR-3118 (and other miRNAs w/seed GUGACUG)	3.7	TargetScan Human	Moderate (predicted)	ENSG00000169908	TM4SF1	-1.759
hsa-miR-134-5p	miR-3118 (and other miRNAs w/seed GUGACUG)	3.7	TargetScan Human	Moderate (predicted)	ENSG00000186854	TRABD2A	-1.012
hsa-miR-323a-3p	miR-323-3p (and other miRNAs w/seed ACAUUAC)	5.21	TargetScan Human	Moderate (predicted)	ENSG00000111276	CDKN1B	-1.159	14-3-3-mediated Signaling,Antiproliferative Role of Somatostatin Receptor 2,Antiproliferative Role of TOB in T Cell Signaling,Aryl Hydrocarbon Receptor Signaling,Breast Cancer Regulation by Stathmin1,Cell Cycle: G1/S Checkpoint Regulation,Chronic Myeloid Leukemia Signaling,Cyclins and Cell Cycle Regulation,Endocannabinoid Cancer Inhibition Pathway,Endocannabinoid Developing Neuron Pathway,ErbB2-E…
hsa-miR-323a-3p	miR-323-3p (and other miRNAs w/seed ACAUUAC)	5.21	TargetScan Human	Moderate (predicted)	ENSG00000120658	ENOX1	-1.439
hsa-miR-323b-3p	miR-323b-3p (miRNAs w/seed CCAAUAC)	3.277	TargetScan Human	Moderate (predicted)	ENSG00000044524	EPHA3	-1.175	Axonal Guidance Signaling,Ephrin A Signaling,Ephrin Receptor Signaling,IL-15 Production,PAK Signaling,Sperm Motility,Synaptogenesis Signaling Pathway
hsa-miR-329-3p	miR-329-3p (and other miRNAs w/seed ACACACC)	2.963	TargetScan Human	Moderate (predicted)	ENSG00000050820	BCAR1	-1.078	Actin Cytoskeleton Signaling,Axonal Guidance Signaling,Cholecystokinin/Gastrin-mediated Signaling,CXCR4 Signaling,Ephrin A Signaling,Ephrin Receptor Signaling,ERK/MAPK Signaling,FAK Signaling,Germ Cell-Sertoli Cell Junction Signaling,Integrin Signaling,Leukocyte Extravasation Signaling,Paxillin Signaling,PTEN Signaling,Sertoli Cell-Sertoli Cell Junction Signaling
hsa-miR-329-3p	miR-329-3p (and other miRNAs w/seed ACACACC)	2.963	TargetScan Human	Moderate (predicted)	ENSG00000141668	CBLN2	-1.919
hsa-miR-329-3p	miR-329-3p (and other miRNAs w/seed ACACACC)	2.963	TargetScan Human	Moderate (predicted)	ENSG00000197467	COL13A1	-1.786	GP6 Signaling Pathway,Hepatic Fibrosis / Hepatic Stellate Cell Activation,VDR/RXR Activation
hsa-miR-329-3p	miR-329-3p (and other miRNAs w/seed ACACACC)	2.963	TargetScan Human	High (predicted)	ENSG00000128510	CPA4	-1.663	SPINK1 Pancreatic Cancer Pathway
hsa-miR-329-3p	miR-329-3p (and other miRNAs w/seed ACACACC)	2.963	TargetScan Human	Moderate (predicted)	ENSG00000044524	EPHA3	-1.175	Axonal Guidance Signaling,Ephrin A Signaling,Ephrin Receptor Signaling,IL-15 Production,PAK Signaling,Sperm Motility,Synaptogenesis Signaling Pathway
hsa-miR-329-3p	miR-329-3p (and other miRNAs w/seed ACACACC)	2.963	TargetScan Human	Moderate (predicted)	ENSG00000116106	EPHA4	-1.558	Axonal Guidance Signaling,Cholecystokinin/Gastrin-mediated Signaling,Ephrin A Signaling,Ephrin Receptor Signaling,IL-15 Production,Sperm Motility,Synaptogenesis Signaling Pathway
hsa-miR-329-3p	miR-329-3p (and other miRNAs w/seed ACACACC)	2.963	TargetScan Human	High (predicted)	ENSG00000133106	EPSTI1	-1.099
hsa-miR-329-3p	miR-329-3p (and other miRNAs w/seed ACACACC)	2.963	TargetScan Human	Moderate (predicted)	ENSG00000141753	IGFBP4	-2.104	Hepatic Fibrosis / Hepatic Stellate Cell Activation,IGF-1 Signaling
hsa-miR-329-3p	miR-329-3p (and other miRNAs w/seed ACACACC)	2.963	TargetScan Human	Moderate (predicted)	ENSG00000145687	SSBP2	-1.421
hsa-miR-329-3p	miR-329-3p (and other miRNAs w/seed ACACACC)	2.963	TargetScan Human	Moderate (predicted)	ENSG00000186591	UBE2H	-1.146	Hypoxia Signaling in the Cardiovascular System,Protein Ubiquitination Pathway
hsa-miR-335-5p	miR-335-5p (and other miRNAs w/seed CAAGAGC)	-2.021	TargetScan Human	Moderate (predicted)	ENSG00000117335	CD46	1.568	Complement System
hsa-miR-335-5p	miR-335-5p (and other miRNAs w/seed CAAGAGC)	-2.021	TargetScan Human	High (predicted)	ENSG00000052802	MSMO1	1.176	Cholesterol Biosynthesis I,Cholesterol Biosynthesis II (via 24,25-dihydrolanosterol),Cholesterol Biosynthesis III (via Desmosterol),Superpathway of Cholesterol Biosynthesis,Zymosterol Biosynthesis
hsa-miR-335-5p	miR-335-5p (and other miRNAs w/seed CAAGAGC)	-2.021	TargetScan Human	Moderate (predicted)	ENSG00000011422	PLAUR	1.232	Coagulation System,Glioma Invasiveness Signaling,Role of Tissue Factor in Cancer
hsa-miR-34c-3p	miR-34c-3p (and other miRNAs w/seed AUCACUA)	-1.361	TargetScan Human	Moderate (predicted)	ENSG00000212724	KRTAP2-3/KRTAP2-4	2.789
hsa-miR-34c-3p	miR-34c-3p (and other miRNAs w/seed AUCACUA)	-1.361	TargetScan Human	Moderate (predicted)	ENSG00000052802	MSMO1	1.176	Cholesterol Biosynthesis I,Cholesterol Biosynthesis II (via 24,25-dihydrolanosterol),Cholesterol Biosynthesis III (via Desmosterol),Superpathway of Cholesterol Biosynthesis,Zymosterol Biosynthesis
hsa-miR-369-3p	miR-369-3p (miRNAs w/seed AUAAUAC)	4.295	TargetScan Human	Moderate (predicted)	ENSG00000146250	PRSS35	-1.178
hsa-miR-369-3p	miR-369-3p (miRNAs w/seed AUAAUAC)	4.295	TargetScan Human	Moderate (predicted)	ENSG00000148154	UGCG	-1.306
hsa-miR-369-5p	miR-369-5p (miRNAs w/seed GAUCGAC)	3.874	TargetScan Human	Moderate (predicted)	ENSG00000150347	ARID5B	-1.104
hsa-miR-369-5p	miR-369-5p (miRNAs w/seed GAUCGAC)	3.874	TargetScan Human	Moderate (predicted)	ENSG00000069702	TGFBR3	-2.521	Cardiac Hypertrophy Signaling (Enhanced),Epithelial Adherens Junction Signaling,Factors Promoting Cardiogenesis in Vertebrates,FAT10 Cancer Signaling Pathway,Hepatic Fibrosis Signaling Pathway,Neuroinflammation Signaling Pathway,NF-κB Signaling,PPARα/RXRα Activation,PTEN Signaling,Senescence Pathway,Sertoli Cell-Sertoli Cell Junction Signaling,STAT3 Pathway,T Cell Exhaustion Signaling Pathway,Th1…
hsa-miR-376a-3p	miR-376a-3p (and other miRNAs w/seed UCAUAGA)	5.652	TargetScan Human	High (predicted)	ENSG00000173237	C11orf86	-1.438
hsa-miR-376a-3p	miR-376a-3p (and other miRNAs w/seed UCAUAGA)	5.652	TargetScan Human	Moderate (predicted)	ENSG00000204381	LAYN	-1.206
hsa-miR-376a-3p	miR-376a-3p (and other miRNAs w/seed UCAUAGA)	5.652	TargetScan Human	Moderate (predicted)	ENSG00000146250	PRSS35	-1.178
hsa-miR-376a-3p	miR-376a-3p (and other miRNAs w/seed UCAUAGA)	5.652	TargetScan Human	Moderate (predicted)	ENSG00000122420	PTGFR	-1.746	Breast Cancer Regulation by Stathmin1,Eicosanoid Signaling
hsa-miR-376a-3p	miR-376a-3p (and other miRNAs w/seed UCAUAGA)	5.652	TargetScan Human	Moderate (predicted)	ENSG00000041353	RAB27B	-4.257
hsa-miR-376a-3p	miR-376a-3p (and other miRNAs w/seed UCAUAGA)	5.652	TargetScan Human	Moderate (predicted)	ENSG00000171951	SCG2	-2.172
hsa-miR-376c-3p	miR-376c-3p (and other miRNAs w/seed ACAUAGA)	6.684	TargetScan Human	High (predicted)	ENSG00000135046	ANXA1	-1.482	Glucocorticoid Receptor Signaling
hsa-miR-376c-3p	miR-376c-3p (and other miRNAs w/seed ACAUAGA)	6.684	TargetScan Human	Moderate (predicted)	ENSG00000081181	ARG2	-1.067	Arginine Degradation I (Arginase Pathway),Arginine Degradation VI (Arginase 2 Pathway),Citrulline Biosynthesis,Estrogen Receptor Signaling,IL-10 Signaling,LXR/RXR Activation,Nitric Oxide Signaling in the Cardiovascular System,Production of Nitric Oxide and Reactive Oxygen Species in Macrophages,Sirtuin Signaling Pathway,Superpathway of Citrulline Metabolism,Urea Cycle
hsa-miR-376c-3p	miR-376c-3p (and other miRNAs w/seed ACAUAGA)	6.684	TargetScan Human	Moderate (predicted)	ENSG00000197467	COL13A1	-1.786	GP6 Signaling Pathway,Hepatic Fibrosis / Hepatic Stellate Cell Activation,VDR/RXR Activation
hsa-miR-376c-3p	miR-376c-3p (and other miRNAs w/seed ACAUAGA)	6.684	TargetScan Human	Moderate (predicted)	ENSG00000144810	COL8A1	-1.171	GP6 Signaling Pathway,Hepatic Fibrosis / Hepatic Stellate Cell Activation
hsa-miR-376c-3p	miR-376c-3p (and other miRNAs w/seed ACAUAGA)	6.684	TargetScan Human	Moderate (predicted)	ENSG00000134531	EMP1	-1.117
hsa-miR-376c-3p	miR-376c-3p (and other miRNAs w/seed ACAUAGA)	6.684	TargetScan Human	Moderate (predicted)	ENSG00000133106	EPSTI1	-1.099
hsa-miR-376c-3p	miR-376c-3p (and other miRNAs w/seed ACAUAGA)	6.684	TargetScan Human	Moderate (predicted)	ENSG00000147697	GSDMC	-2.443
hsa-miR-376c-3p	miR-376c-3p (and other miRNAs w/seed ACAUAGA)	6.684	TargetScan Human	Moderate (predicted)	ENSG00000074527	NTN4	-2.568	Axonal Guidance Signaling
hsa-miR-376c-3p	miR-376c-3p (and other miRNAs w/seed ACAUAGA)	6.684	TargetScan Human	Moderate (predicted)	ENSG00000162407	PLPP3	-2.473	Triacylglycerol Biosynthesis
hsa-miR-376c-3p	miR-376c-3p (and other miRNAs w/seed ACAUAGA)	6.684	TargetScan Human	Moderate (predicted)	ENSG00000146250	PRSS35	-1.178
hsa-miR-376c-3p	miR-376c-3p (and other miRNAs w/seed ACAUAGA)	6.684	TargetScan Human	Moderate (predicted)	ENSG00000041353	RAB27B	-4.257
hsa-miR-376c-3p	miR-376c-3p (and other miRNAs w/seed ACAUAGA)	6.684	TargetScan Human	Moderate (predicted)	ENSG00000146411	SLC2A12	-1.549
hsa-miR-376c-3p	miR-376c-3p (and other miRNAs w/seed ACAUAGA)	6.684	TargetScan Human	Moderate (predicted)	ENSG00000204634	TBC1D8	-2.145
hsa-miR-376c-3p	miR-376c-3p (and other miRNAs w/seed ACAUAGA)	6.684	TargetScan Human	Moderate (predicted)	ENSG00000169908	TM4SF1	-1.759
hsa-miR-377-3p	miR-377-3p (miRNAs w/seed UCACACA)	3.277	TargetScan Human	Moderate (predicted)	ENSG00000170425	ADORA2B	-1.365	Breast Cancer Regulation by Stathmin1,cAMP-mediated signaling,G-Protein Coupled Receptor Signaling,Gαs Signaling
hsa-miR-377-3p	miR-377-3p (miRNAs w/seed UCACACA)	3.277	TargetScan Human	Moderate (predicted)	ENSG00000180801	ARSJ	-1.814
hsa-miR-377-3p	miR-377-3p (miRNAs w/seed UCACACA)	3.277	TargetScan Human	Moderate (predicted)	ENSG00000159403	C1R	-1.476	Acute Phase Response Signaling,Complement System,Neuroprotective Role of THOP1 in Alzheimer's Disease
hsa-miR-377-3p	miR-377-3p (miRNAs w/seed UCACACA)	3.277	TargetScan Human	High (predicted)	ENSG00000111276	CDKN1B	-1.159	14-3-3-mediated Signaling,Antiproliferative Role of Somatostatin Receptor 2,Antiproliferative Role of TOB in T Cell Signaling,Aryl Hydrocarbon Receptor Signaling,Breast Cancer Regulation by Stathmin1,Cell Cycle: G1/S Checkpoint Regulation,Chronic Myeloid Leukemia Signaling,Cyclins and Cell Cycle Regulation,Endocannabinoid Cancer Inhibition Pathway,Endocannabinoid Developing Neuron Pathway,ErbB2-E…
hsa-miR-377-3p	miR-377-3p (miRNAs w/seed UCACACA)	3.277	TargetScan Human	Moderate (predicted)	ENSG00000197467	COL13A1	-1.786	GP6 Signaling Pathway,Hepatic Fibrosis / Hepatic Stellate Cell Activation,VDR/RXR Activation
hsa-miR-377-3p	miR-377-3p (miRNAs w/seed UCACACA)	3.277	TargetScan Human	Moderate (predicted)	ENSG00000128510	CPA4	-1.663	SPINK1 Pancreatic Cancer Pathway
hsa-miR-377-3p	miR-377-3p (miRNAs w/seed UCACACA)	3.277	TargetScan Human	High (predicted)	ENSG00000138061	CYP1B1	-3.454	Acetone Degradation I (to Methylglyoxal),Aryl Hydrocarbon Receptor Signaling,Bupropion Degradation,Estrogen Biosynthesis,Melatonin Degradation I,Nicotine Degradation II,Nicotine Degradation III,Superpathway of Melatonin Degradation,Xenobiotic Metabolism Signaling
hsa-miR-377-3p	miR-377-3p (miRNAs w/seed UCACACA)	3.277	TargetScan Human	Moderate (predicted)	ENSG00000116106	EPHA4	-1.558	Axonal Guidance Signaling,Cholecystokinin/Gastrin-mediated Signaling,Ephrin A Signaling,Ephrin Receptor Signaling,IL-15 Production,Sperm Motility,Synaptogenesis Signaling Pathway
hsa-miR-377-3p	miR-377-3p (miRNAs w/seed UCACACA)	3.277	TargetScan Human	Moderate (predicted)	ENSG00000168143	FAM83B	-1.736
hsa-miR-377-3p	miR-377-3p (miRNAs w/seed UCACACA)	3.277	TargetScan Human	High (predicted)	ENSG00000091409	ITGA6	-1.388	Agranulocyte Adhesion and Diapedesis,Agrin Interactions at Neuromuscular Junction,Caveolar-mediated Endocytosis Signaling,CDK5 Signaling,Germ Cell-Sertoli Cell Junction Signaling,Granulocyte Adhesion and Diapedesis,Integrin Signaling,Leukocyte Extravasation Signaling,NF-κB Activation by Viruses,Paxillin Signaling,Reelin Signaling in Neurons,Role of Tissue Factor in Cancer,Virus Entry via Endocyti…
hsa-miR-377-3p	miR-377-3p (miRNAs w/seed UCACACA)	3.277	TargetScan Human	Moderate (predicted)	ENSG00000280165	PCDH20	-2.139
hsa-miR-377-3p	miR-377-3p (miRNAs w/seed UCACACA)	3.277	TargetScan Human	High (predicted)	ENSG00000186854	TRABD2A	-1.012
hsa-miR-377-3p	miR-377-3p (miRNAs w/seed UCACACA)	3.277	TargetScan Human	Moderate (predicted)	ENSG00000186591	UBE2H	-1.146	Hypoxia Signaling in the Cardiovascular System,Protein Ubiquitination Pathway
hsa-miR-379-5p	miR-379-5p (and other miRNAs w/seed GGUAGAC)	6.357	TargetScan Human	High (predicted)	ENSG00000196139	AKR1C3	-1.825	Androgen Biosynthesis,Bile Acid Biosynthesis, Neutral Pathway,Eicosanoid Signaling,Estrogen Biosynthesis,Methylglyoxal Degradation III,RAR Activation,Retinoate Biosynthesis I,Retinol Biosynthesis,The Visual Cycle,TR/RXR Activation
hsa-miR-379-5p	miR-379-5p (and other miRNAs w/seed GGUAGAC)	6.357	TargetScan Human	Moderate (predicted)	ENSG00000081181	ARG2	-1.067	Arginine Degradation I (Arginase Pathway),Arginine Degradation VI (Arginase 2 Pathway),Citrulline Biosynthesis,Estrogen Receptor Signaling,IL-10 Signaling,LXR/RXR Activation,Nitric Oxide Signaling in the Cardiovascular System,Production of Nitric Oxide and Reactive Oxygen Species in Macrophages,Sirtuin Signaling Pathway,Superpathway of Citrulline Metabolism,Urea Cycle
hsa-miR-379-5p	miR-379-5p (and other miRNAs w/seed GGUAGAC)	6.357	TargetScan Human	High (predicted)	ENSG00000135047	CTSL	-1.163	Autophagy,Phagosome Maturation
hsa-miR-379-5p	miR-379-5p (and other miRNAs w/seed GGUAGAC)	6.357	TargetScan Human	Moderate (predicted)	ENSG00000118946	PCDH17	-2.122
hsa-miR-379-5p	miR-379-5p (and other miRNAs w/seed GGUAGAC)	6.357	TargetScan Human	Moderate (predicted)	ENSG00000204634	TBC1D8	-2.145
hsa-miR-381-3p	miR-381-3p (and other miRNAs w/seed AUACAAG)	5.433	TargetScan Human	Moderate (predicted)	ENSG00000163430	FSTL1	-1.431
hsa-miR-381-3p	miR-381-3p (and other miRNAs w/seed AUACAAG)	5.433	TargetScan Human	Moderate (predicted)	ENSG00000153714	LURAP1L	-1.9
hsa-miR-381-3p	miR-381-3p (and other miRNAs w/seed AUACAAG)	5.433	TargetScan Human	Moderate (predicted)	ENSG00000132561	MATN2	-1.566
hsa-miR-381-3p	miR-381-3p (and other miRNAs w/seed AUACAAG)	5.433	TargetScan Human	Moderate (predicted)	ENSG00000074527	NTN4	-2.568	Axonal Guidance Signaling
hsa-miR-381-3p	miR-381-3p (and other miRNAs w/seed AUACAAG)	5.433	TargetScan Human	Moderate (predicted)	ENSG00000162407	PLPP3	-2.473	Triacylglycerol Biosynthesis
hsa-miR-381-3p	miR-381-3p (and other miRNAs w/seed AUACAAG)	5.433	TargetScan Human	Moderate (predicted)	ENSG00000102760	RGCC	-1.749
hsa-miR-381-3p	miR-381-3p (and other miRNAs w/seed AUACAAG)	5.433	TargetScan Human	Moderate (predicted)	ENSG00000169908	TM4SF1	-1.759
hsa-miR-382-5p	miR-382-5p (miRNAs w/seed AAGUUGU)	7.038	TargetScan Human	Moderate (predicted)	ENSG00000168843	FSTL5	-1.474
hsa-miR-382-5p	miR-382-5p (miRNAs w/seed AAGUUGU)	7.038	TargetScan Human	High (predicted)	ENSG00000115919	KYNU	-1.487	NAD biosynthesis II (from tryptophan),Tryptophan Degradation III (Eukaryotic),Tryptophan Degradation to 2-amino-3-carboxymuconate Semialdehyde
hsa-miR-409-3p	miR-409-3p (miRNAs w/seed AAUGUUG)	6.109	TargetScan Human	Moderate (predicted)	ENSG00000141668	CBLN2	-1.919
hsa-miR-409-3p	miR-409-3p (miRNAs w/seed AAUGUUG)	6.109	TargetScan Human	Moderate (predicted)	ENSG00000163762	TM4SF18	-1.648
hsa-miR-409-5p	miR-409-5p (and other miRNAs w/seed GGUUACC)	3.086	TargetScan Human	Moderate (predicted)	ENSG00000141668	CBLN2	-1.919
hsa-miR-409-5p	miR-409-5p (and other miRNAs w/seed GGUUACC)	3.086	TargetScan Human	Moderate (predicted)	ENSG00000138061	CYP1B1	-3.454	Acetone Degradation I (to Methylglyoxal),Aryl Hydrocarbon Receptor Signaling,Bupropion Degradation,Estrogen Biosynthesis,Melatonin Degradation I,Nicotine Degradation II,Nicotine Degradation III,Superpathway of Melatonin Degradation,Xenobiotic Metabolism Signaling
hsa-miR-409-5p	miR-409-5p (and other miRNAs w/seed GGUUACC)	3.086	TargetScan Human	High (predicted)	ENSG00000133106	EPSTI1	-1.099
hsa-miR-409-5p	miR-409-5p (and other miRNAs w/seed GGUUACC)	3.086	TargetScan Human	High (predicted)	ENSG00000138678	GPAT3	-1.192	CDP-diacylglycerol Biosynthesis I,Phosphatidylglycerol Biosynthesis II (Non-plastidic),Triacylglycerol Biosynthesis
hsa-miR-409-5p	miR-409-5p (and other miRNAs w/seed GGUUACC)	3.086	TargetScan Human	Moderate (predicted)	ENSG00000198121	LPAR1	-1.547	Breast Cancer Regulation by Stathmin1,cAMP-mediated signaling,eNOS Signaling,G-Protein Coupled Receptor Signaling,Gap Junction Signaling,Gα12/13 Signaling,Gαi Signaling,RhoA Signaling
hsa-miR-409-5p	miR-409-5p (and other miRNAs w/seed GGUUACC)	3.086	TargetScan Human	High (predicted)	ENSG00000242265	PEG10	-1.864
hsa-miR-409-5p	miR-409-5p (and other miRNAs w/seed GGUUACC)	3.086	TargetScan Human	Moderate (predicted)	ENSG00000122420	PTGFR	-1.746	Breast Cancer Regulation by Stathmin1,Eicosanoid Signaling
hsa-miR-409-5p	miR-409-5p (and other miRNAs w/seed GGUUACC)	3.086	TargetScan Human	Moderate (predicted)	ENSG00000171621	SPSB1	-1.254
hsa-miR-379-3p	miR-411-3p (and other miRNAs w/seed AUGUAAC)	3.451	TargetScan Human	Moderate (predicted)	ENSG00000121691	CAT	-2.046	Amyotrophic Lateral Sclerosis Signaling,Apelin Adipocyte Signaling Pathway,Apelin Cardiomyocyte Signaling Pathway,Ethanol Degradation IV,LPS/IL-1 Mediated Inhibition of RXR Function,Mitochondrial Dysfunction,NRF2-mediated Oxidative Stress Response,Production of Nitric Oxide and Reactive Oxygen Species in Macrophages,Senescence Pathway,Superoxide Radicals Degradation,Xenobiotic Metabolism PXR Sign…
hsa-miR-379-3p	miR-411-3p (and other miRNAs w/seed AUGUAAC)	3.451	TargetScan Human	Moderate (predicted)	ENSG00000119917	IFIT3	-1.36	Interferon Signaling,Systemic Lupus Erythematosus In B Cell Signaling Pathway
hsa-miR-379-3p	miR-411-3p (and other miRNAs w/seed AUGUAAC)	3.451	TargetScan Human	Moderate (predicted)	ENSG00000153714	LURAP1L	-1.9
hsa-miR-379-3p	miR-411-3p (and other miRNAs w/seed AUGUAAC)	3.451	TargetScan Human	Moderate (predicted)	ENSG00000146411	SLC2A12	-1.549
hsa-miR-379-3p	miR-411-3p (and other miRNAs w/seed AUGUAAC)	3.451	TargetScan Human	Moderate (predicted)	ENSG00000122862	SRGN	-1.219	Tumoricidal Function of Hepatic Natural Killer Cells
hsa-miR-379-3p	miR-411-3p (and other miRNAs w/seed AUGUAAC)	3.451	TargetScan Human	Moderate (predicted)	ENSG00000163762	TM4SF18	-1.648
hsa-miR-411-5p	miR-411-5p (and other miRNAs w/seed AGUAGAC)	5.164	TargetScan Human	Moderate (predicted)	ENSG00000169908	TM4SF1	-1.759
hsa-miR-769-3p	miR-450b-3p (and other miRNAs w/seed UGGGAUC)	-1.275	TargetScan Human	Moderate (predicted)	ENSG00000165617	DACT1	2.465
hsa-miR-769-3p	miR-450b-3p (and other miRNAs w/seed UGGGAUC)	-1.275	TargetScan Human	Moderate (predicted)	ENSG00000070404	FSTL3	1.664
hsa-miR-769-3p	miR-450b-3p (and other miRNAs w/seed UGGGAUC)	-1.275	TargetScan Human	High (predicted)	ENSG00000143341	HMCN1	1.209
hsa-miR-769-3p	miR-450b-3p (and other miRNAs w/seed UGGGAUC)	-1.275	TargetScan Human	High (predicted)	ENSG00000071282	LMCD1	2.149
hsa-miR-769-3p	miR-450b-3p (and other miRNAs w/seed UGGGAUC)	-1.275	TargetScan Human	Moderate (predicted)	ENSG00000277443	MARCKS	1.782	Phagosome Formation,Phospholipase C Signaling,Synaptogenesis Signaling Pathway
hsa-miR-769-3p	miR-450b-3p (and other miRNAs w/seed UGGGAUC)	-1.275	TargetScan Human	Moderate (predicted)	ENSG00000100311	PDGFB	1.455	Actin Cytoskeleton Signaling,Atherosclerosis Signaling,Axonal Guidance Signaling,Breast Cancer Regulation by Stathmin1,Clathrin-mediated Endocytosis Signaling,Ephrin Receptor Signaling,Glioblastoma Multiforme Signaling,Glioma Signaling,Hepatic Fibrosis / Hepatic Stellate Cell Activation,Hepatic Fibrosis Signaling Pathway,Human Embryonic Stem Cell Pluripotency,Integrin Signaling,Iron homeostasis s…
hsa-miR-769-3p	miR-450b-3p (and other miRNAs w/seed UGGGAUC)	-1.275	TargetScan Human	Moderate (predicted)	ENSG00000147454	SLC25A37	1.32	Iron homeostasis signaling pathway
hsa-miR-769-3p	miR-450b-3p (and other miRNAs w/seed UGGGAUC)	-1.275	TargetScan Human	Moderate (predicted)	ENSG00000113739	STC2	1.456
hsa-miR-485-3p	miR-485-3p (and other miRNAs w/seed UCAUACA)	2.925	TargetScan Human	Moderate (predicted)	ENSG00000144810	COL8A1	-1.171	GP6 Signaling Pathway,Hepatic Fibrosis / Hepatic Stellate Cell Activation
hsa-miR-485-3p	miR-485-3p (and other miRNAs w/seed UCAUACA)	2.925	TargetScan Human	High (predicted)	ENSG00000114480	GBE1	-1.024	Glycogen Biosynthesis II (from UDP-D-Glucose)
hsa-miR-485-3p	miR-485-3p (and other miRNAs w/seed UCAUACA)	2.925	TargetScan Human	Moderate (predicted)	ENSG00000185745	IFIT1	-1.302	Interferon Signaling
hsa-miR-485-3p	miR-485-3p (and other miRNAs w/seed UCAUACA)	2.925	TargetScan Human	Moderate (predicted)	ENSG00000169851	PCDH7	-1.166
hsa-miR-485-3p	miR-485-3p (and other miRNAs w/seed UCAUACA)	2.925	TargetScan Human	High (predicted)	ENSG00000116711	PLA2G4A	-1.337	Antioxidant Action of Vitamin C,Atherosclerosis Signaling,CCR3 Signaling in Eosinophils,Eicosanoid Signaling,Endothelin-1 Signaling,ERK/MAPK Signaling,Fc Epsilon RI Signaling,MIF Regulation of Innate Immunity,MIF-mediated Glucocorticoid Regulation,Necroptosis Signaling Pathway,Neuroinflammation Signaling Pathway,p38 MAPK Signaling,Phospholipase C Signaling,Phospholipases,Role of MAPK Signaling in…
hsa-miR-485-3p	miR-485-3p (and other miRNAs w/seed UCAUACA)	2.925	TargetScan Human	Moderate (predicted)	ENSG00000146250	PRSS35	-1.178
hsa-miR-485-3p	miR-485-3p (and other miRNAs w/seed UCAUACA)	2.925	TargetScan Human	Moderate (predicted)	ENSG00000182957	SPATA13	-1.276
hsa-miR-487b-3p	miR-487b-3p (miRNAs w/seed AUCGUAC)	4.692	TargetScan Human	Moderate (predicted)	ENSG00000044524	EPHA3	-1.175	Axonal Guidance Signaling,Ephrin A Signaling,Ephrin Receptor Signaling,IL-15 Production,PAK Signaling,Sperm Motility,Synaptogenesis Signaling Pathway
hsa-miR-487b-3p	miR-487b-3p (miRNAs w/seed AUCGUAC)	4.692	TargetScan Human	High (predicted)	ENSG00000168143	FAM83B	-1.736
hsa-miR-487b-3p	miR-487b-3p (miRNAs w/seed AUCGUAC)	4.692	TargetScan Human	Moderate (predicted)	ENSG00000132561	MATN2	-1.566
hsa-miR-494-3p	miR-494-3p (miRNAs w/seed GAAACAU)	5.248	TargetScan Human	Moderate (predicted)	ENSG00000180801	ARSJ	-1.814
hsa-miR-494-3p	miR-494-3p (miRNAs w/seed GAAACAU)	5.248	TargetScan Human	Moderate (predicted)	ENSG00000168843	FSTL5	-1.474
hsa-miR-494-3p	miR-494-3p (miRNAs w/seed GAAACAU)	5.248	TargetScan Human	Moderate (predicted)	ENSG00000105835	NAMPT	-1.216	NAD Biosynthesis III,Osteoarthritis Pathway,Sirtuin Signaling Pathway
hsa-miR-494-3p	miR-494-3p (miRNAs w/seed GAAACAU)	5.248	TargetScan Human	Moderate (predicted)	ENSG00000162878	PKDCC	-1.246
hsa-miR-503-3p	miR-503-3p (miRNAs w/seed GGGUAUU)	-3.044	TargetScan Human	Moderate (predicted)	ENSG00000156466	GDF6	4.035
hsa-miR-503-3p	miR-503-3p (miRNAs w/seed GGGUAUU)	-3.044	TargetScan Human	High (predicted)	ENSG00000168621	GDNF	1.372	Amyotrophic Lateral Sclerosis Signaling,GDNF Family Ligand-Receptor Interactions,Neuroinflammation Signaling Pathway,PEDF Signaling,Thyroid Cancer Signaling
hsa-miR-503-3p	miR-503-3p (miRNAs w/seed GGGUAUU)	-3.044	TargetScan Human	Moderate (predicted)	ENSG00000144485	HES6	1.51
hsa-miR-503-3p	miR-503-3p (miRNAs w/seed GGGUAUU)	-3.044	TargetScan Human	Moderate (predicted)	ENSG00000277443	MARCKS	1.782	Phagosome Formation,Phospholipase C Signaling,Synaptogenesis Signaling Pathway
hsa-miR-3129-3p	miR-5583-5p (and other miRNAs w/seed AACUAAU)	1.025	TargetScan Human	Moderate (predicted)	ENSG00000185745	IFIT1	-1.302	Interferon Signaling
hsa-miR-3129-3p	miR-5583-5p (and other miRNAs w/seed AACUAAU)	1.025	TargetScan Human	Moderate (predicted)	ENSG00000139289	PHLDA1	-1.55
hsa-miR-3129-3p	miR-5583-5p (and other miRNAs w/seed AACUAAU)	1.025	TargetScan Human	High (predicted)	ENSG00000162878	PKDCC	-1.246
hsa-miR-582-3p	miR-582-3p (miRNAs w/seed AACUGGU)	1.605	TargetScan Human	High (predicted)	ENSG00000111276	CDKN1B	-1.159	14-3-3-mediated Signaling,Antiproliferative Role of Somatostatin Receptor 2,Antiproliferative Role of TOB in T Cell Signaling,Aryl Hydrocarbon Receptor Signaling,Breast Cancer Regulation by Stathmin1,Cell Cycle: G1/S Checkpoint Regulation,Chronic Myeloid Leukemia Signaling,Cyclins and Cell Cycle Regulation,Endocannabinoid Cancer Inhibition Pathway,Endocannabinoid Developing Neuron Pathway,ErbB2-E…
hsa-miR-582-3p	miR-582-3p (miRNAs w/seed AACUGGU)	1.605	TargetScan Human	Moderate (predicted)	ENSG00000120658	ENOX1	-1.439
hsa-miR-582-3p	miR-582-3p (miRNAs w/seed AACUGGU)	1.605	TargetScan Human	Moderate (predicted)	ENSG00000041353	RAB27B	-4.257
hsa-miR-582-3p	miR-582-3p (miRNAs w/seed AACUGGU)	1.605	TargetScan Human	Moderate (predicted)	ENSG00000112773	TENT5A	-1.629
hsa-miR-582-3p	miR-582-3p (miRNAs w/seed AACUGGU)	1.605	TargetScan Human	Moderate (predicted)	ENSG00000186591	UBE2H	-1.146	Hypoxia Signaling in the Cardiovascular System,Protein Ubiquitination Pathway
hsa-miR-582-5p	miR-582-5p (miRNAs w/seed UACAGUU)	1.875	TargetScan Human	Moderate (predicted)	ENSG00000166016	ABTB2	-2.156
hsa-miR-582-5p	miR-582-5p (miRNAs w/seed UACAGUU)	1.875	TargetScan Human	High (predicted)	ENSG00000150347	ARID5B	-1.104
hsa-miR-582-5p	miR-582-5p (miRNAs w/seed UACAGUU)	1.875	TargetScan Human	Moderate (predicted)	ENSG00000119986	AVPI1	-1.94
hsa-miR-582-5p	miR-582-5p (miRNAs w/seed UACAGUU)	1.875	TargetScan Human	Moderate (predicted)	ENSG00000255112	CHMP1B	-1.157
hsa-miR-582-5p	miR-582-5p (miRNAs w/seed UACAGUU)	1.875	TargetScan Human	Moderate (predicted)	ENSG00000163430	FSTL1	-1.431
hsa-miR-582-5p	miR-582-5p (miRNAs w/seed UACAGUU)	1.875	TargetScan Human	Moderate (predicted)	ENSG00000091409	ITGA6	-1.388	Agranulocyte Adhesion and Diapedesis,Agrin Interactions at Neuromuscular Junction,Caveolar-mediated Endocytosis Signaling,CDK5 Signaling,Germ Cell-Sertoli Cell Junction Signaling,Granulocyte Adhesion and Diapedesis,Integrin Signaling,Leukocyte Extravasation Signaling,NF-κB Activation by Viruses,Paxillin Signaling,Reelin Signaling in Neurons,Role of Tissue Factor in Cancer,Virus Entry via Endocyti…
hsa-miR-582-5p	miR-582-5p (miRNAs w/seed UACAGUU)	1.875	TargetScan Human	Moderate (predicted)	ENSG00000198121	LPAR1	-1.547	Breast Cancer Regulation by Stathmin1,cAMP-mediated signaling,eNOS Signaling,G-Protein Coupled Receptor Signaling,Gap Junction Signaling,Gα12/13 Signaling,Gαi Signaling,RhoA Signaling
hsa-miR-582-5p	miR-582-5p (miRNAs w/seed UACAGUU)	1.875	TargetScan Human	Moderate (predicted)	ENSG00000162407	PLPP3	-2.473	Triacylglycerol Biosynthesis
hsa-miR-582-5p	miR-582-5p (miRNAs w/seed UACAGUU)	1.875	TargetScan Human	Moderate (predicted)	ENSG00000185924	RTN4RL1	-2.539
hsa-miR-582-5p	miR-582-5p (miRNAs w/seed UACAGUU)	1.875	TargetScan Human	Moderate (predicted)	ENSG00000186591	UBE2H	-1.146	Hypoxia Signaling in the Cardiovascular System,Protein Ubiquitination Pathway
hsa-miR-652-3p	miR-652-3p (miRNAs w/seed AUGGCGC)	-1.195	TargetScan Human	Moderate (predicted)	ENSG00000171310	CHST11	2.166	Chondroitin Sulfate Biosynthesis,Chondroitin Sulfate Biosynthesis (Late Stages),Dermatan Sulfate Biosynthesis,Dermatan Sulfate Biosynthesis (Late Stages),Heparan Sulfate Biosynthesis,Heparan Sulfate Biosynthesis (Late Stages),LPS/IL-1 Mediated Inhibition of RXR Function,Xenobiotic Metabolism CAR Signaling Pathway,Xenobiotic Metabolism PXR Signaling Pathway,Xenobiotic Metabolism Signaling
hsa-miR-652-3p	miR-652-3p (miRNAs w/seed AUGGCGC)	-1.195	TargetScan Human	Moderate (predicted)	ENSG00000179546	HTR1D	2.678	Breast Cancer Regulation by Stathmin1,cAMP-mediated signaling,G-Protein Coupled Receptor Signaling,Gαi Signaling,Serotonin Receptor Signaling
hsa-miR-652-3p	miR-652-3p (miRNAs w/seed AUGGCGC)	-1.195	TargetScan Human	Moderate (predicted)	ENSG00000026559	KCNG1	2.21
hsa-miR-652-3p	miR-652-3p (miRNAs w/seed AUGGCGC)	-1.195	TargetScan Human	Moderate (predicted)	ENSG00000196923	PDLIM7	1.118	GDNF Family Ligand-Receptor Interactions
hsa-miR-654-3p	miR-654-3p (and other miRNAs w/seed AUGUCUG)	5.029	TargetScan Human	High (predicted)	ENSG00000134531	EMP1	-1.117
hsa-miR-654-3p	miR-654-3p (and other miRNAs w/seed AUGUCUG)	5.029	TargetScan Human	Moderate (predicted)	ENSG00000139405	RITA1	-1.356
hsa-miR-654-3p	miR-654-3p (and other miRNAs w/seed AUGUCUG)	5.029	TargetScan Human	High (predicted)	ENSG00000145687	SSBP2	-1.421
hsa-miR-889-3p	miR-889-3p (miRNAs w/seed UAAUAUC)	3.991	TargetScan Human	High (predicted)	ENSG00000124942	AHNAK	-1.24	Phospholipase C Signaling
hsa-miR-889-3p	miR-889-3p (miRNAs w/seed UAAUAUC)	3.991	TargetScan Human	Moderate (predicted)	ENSG00000256977	LIMS3/LIMS4	-1.444
hsa-miR-889-3p	miR-889-3p (miRNAs w/seed UAAUAUC)	3.991	TargetScan Human	Moderate (predicted)	ENSG00000105835	NAMPT	-1.216	NAD Biosynthesis III,Osteoarthritis Pathway,Sirtuin Signaling Pathway
