# Supplementary material for: Epigenetic regulation of triple negative breast cancer (TNBC) by TGF-β signaling
Source: Sci Rep. 2021 Jul 29;11:15410. doi: 10.1038/s41598-021-94514-9 (PMC8322425; doi:10.1038/s41598-021-94514-9)
Supplement: Supplementary file 5 — Supplementary Table S5. [file 41598_2021_94514_MOESM5_ESM.xls]

## Sheet: Sheet0
Supplementary table 5. miRNA-mRNA predicted interaction based on IPA target filter analysis and miRNA and mRNA-Seq analysis in the MDA-MB-231 TNBC model.
ID	Symbol	Expr Log Ratio	Source	Confidence	ID	Symbol	Expr Log Ratio	Pathway
hsa-miR-30c-5p	miR-30c-5p (and other miRNAs w/seed GUAAACA)	-1.226	TarBase,TargetScan Human	Experimentally Observed,Moderate (predicted)	ENSG00000164171	ITGA2	1.475	Actin Cytoskeleton Signaling,Actin Nucleation by ARP-WASP Complex,Agranulocyte Adhesion and Diapedesis,Axonal Guidance Signaling,Cardiac Hypertrophy Signaling (Enhanced),Caveolar-mediated Endocytosis Signaling,Cdc42 Signaling,CDK5 Signaling,Ephrin Receptor Signaling,ERK/MAPK Signaling,FAK Signaling,Germ Cell-Sertoli Cell Junction Signaling,Hepatic Fibrosis Signaling Pathway,HGF Signaling,Integrin…
hsa-miR-30c-5p	miR-30c-5p (and other miRNAs w/seed GUAAACA)	-1.226	TarBase,TargetScan Human	Experimentally Observed,Moderate (predicted)	ENSG00000135318	NT5E	1.349	Adenosine Nucleotides Degradation II,Guanosine Nucleotides Degradation III,NAD Salvage Pathway II,NAD Signaling Pathway,Purine Nucleotides Degradation II (Aerobic),Urate Biosynthesis/Inosine 5'-phosphate Degradation
hsa-miR-30c-5p	miR-30c-5p (and other miRNAs w/seed GUAAACA)	-1.226	TarBase	Experimentally Observed	ENSG00000145555	MYO10	1.765	Actin Cytoskeleton Signaling,Agranulocyte Adhesion and Diapedesis,Calcium Signaling,Cellular Effects of Sildenafil (Viagra),Dilated Cardiomyopathy Signaling Pathway,Epithelial Adherens Junction Signaling,Hepatic Fibrosis / Hepatic Stellate Cell Activation,ILK Signaling,Tight Junction Signaling
hsa-miR-30c-5p	miR-30c-5p (and other miRNAs w/seed GUAAACA)	-1.226	TarBase	Experimentally Observed	ENSG00000152894	PTPRK	1.532	Protein Kinase A Signaling
hsa-miR-212-3p	miR-132-3p (and other miRNAs w/seed AACAGUC)	2.292	TargetScan Human	Moderate (predicted)	ENSG00000137962	ARHGAP29	-1.278
hsa-miR-212-3p	miR-132-3p (and other miRNAs w/seed AACAGUC)	2.292	TargetScan Human	Moderate (predicted)	ENSG00000119986	AVPI1	-1.435
hsa-miR-212-3p	miR-132-3p (and other miRNAs w/seed AACAGUC)	2.292	TargetScan Human	High (predicted)	ENSG00000125965	GDF5	-1.668	Osteoarthritis Pathway
hsa-miR-212-3p	miR-132-3p (and other miRNAs w/seed AACAGUC)	2.292	TargetScan Human	Moderate (predicted)	ENSG00000167191	GPRC5B	-1.143	Breast Cancer Regulation by Stathmin1,CREB Signaling in Neurons
hsa-miR-212-3p	miR-132-3p (and other miRNAs w/seed AACAGUC)	2.292	TargetScan Human	Moderate (predicted)	ENSG00000223865	HLA-DPB1	-2.175	Allograft Rejection Signaling,Altered T Cell and B Cell Signaling in Rheumatoid Arthritis,Antigen Presentation Pathway,Autoimmune Thyroid Disease Signaling,B Cell Development,Calcium-induced T Lymphocyte Apoptosis,CD28 Signaling in T Helper Cells,Cdc42 Signaling,Dendritic Cell Maturation,Glucocorticoid Receptor Signaling,Graft-versus-Host Disease Signaling,iCOS-iCOSL Signaling in T Helper Cells,I…
hsa-miR-212-3p	miR-132-3p (and other miRNAs w/seed AACAGUC)	2.292	TargetScan Human	Moderate (predicted)	ENSG00000152465	NMT2	-1.34
hsa-miR-212-3p	miR-132-3p (and other miRNAs w/seed AACAGUC)	2.292	TargetScan Human	Moderate (predicted)	ENSG00000196754	S100A2	-1.43
hsa-miR-212-3p	miR-132-3p (and other miRNAs w/seed AACAGUC)	2.292	TargetScan Human	Moderate (predicted)	ENSG00000164056	SPRY1	-1.525	Neurotrophin/TRK Signaling
hsa-miR-212-3p	miR-132-3p (and other miRNAs w/seed AACAGUC)	2.292	TargetScan Human	Moderate (predicted)	ENSG00000204634	TBC1D8	-1.466
hsa-miR-212-3p	miR-132-3p (and other miRNAs w/seed AACAGUC)	2.292	TargetScan Human	High (predicted)	ENSG00000092969	TGFB2	-1.369	Airway Inflammation in Asthma,Airway Pathology in Chronic Obstructive Pulmonary Disease,Antiproliferative Role of TOB in T Cell Signaling,Apelin Cardiac Fibroblast Signaling Pathway,Aryl Hydrocarbon Receptor Signaling,Autophagy,Breast Cancer Regulation by Stathmin1,Cardiac Hypertrophy Signaling,Cardiac Hypertrophy Signaling (Enhanced),Cell Cycle: G1/S Checkpoint Regulation,Chronic Myeloid Leukemi…
hsa-miR-212-3p	miR-132-3p (and other miRNAs w/seed AACAGUC)	2.292	TargetScan Human	Moderate (predicted)	ENSG00000184937	WT1	-1.794	p53 Signaling,VDR/RXR Activation
hsa-miR-132-5p	miR-132-5p (miRNAs w/seed CCGUGGC)	1.169	TargetScan Human	High (predicted)	ENSG00000166106	ADAMTS15	-1.626	Axonal Guidance Signaling
hsa-miR-132-5p	miR-132-5p (miRNAs w/seed CCGUGGC)	1.169	TargetScan Human	Moderate (predicted)	ENSG00000197467	COL13A1	-1.181	GP6 Signaling Pathway,Hepatic Fibrosis / Hepatic Stellate Cell Activation,VDR/RXR Activation
hsa-miR-132-5p	miR-132-5p (miRNAs w/seed CCGUGGC)	1.169	TargetScan Human	Moderate (predicted)	ENSG00000160211	G6PD	-1.181	Pentose Phosphate Pathway,Pentose Phosphate Pathway (Oxidative Branch),Sirtuin Signaling Pathway
hsa-miR-132-5p	miR-132-5p (miRNAs w/seed CCGUGGC)	1.169	TargetScan Human	Moderate (predicted)	ENSG00000167693	NXN	-1.325	Antioxidant Action of Vitamin C,Thioredoxin Pathway,Vitamin-C Transport
hsa-miR-132-5p	miR-132-5p (miRNAs w/seed CCGUGGC)	1.169	TargetScan Human	Moderate (predicted)	ENSG00000134802	SLC43A3	-1.143
hsa-miR-132-5p	miR-132-5p (miRNAs w/seed CCGUGGC)	1.169	TargetScan Human	Moderate (predicted)	ENSG00000101187	SLCO4A1	-1.201
hsa-miR-132-5p	miR-132-5p (miRNAs w/seed CCGUGGC)	1.169	TargetScan Human	Moderate (predicted)	ENSG00000197457	STMN3	-2.619
hsa-miR-132-5p	miR-132-5p (miRNAs w/seed CCGUGGC)	1.169	TargetScan Human	Moderate (predicted)	ENSG00000011105	TSPAN9	-1.289
hsa-miR-143-3p	miR-143-3p (and other miRNAs w/seed GAGAUGA)	1.794	TargetScan Human	Moderate (predicted)	ENSG00000126878	AIF1L	-1.061
hsa-miR-143-3p	miR-143-3p (and other miRNAs w/seed GAGAUGA)	1.794	TargetScan Human	High (predicted)	ENSG00000088280	ASAP3	-1.107
hsa-miR-143-3p	miR-143-3p (and other miRNAs w/seed GAGAUGA)	1.794	TargetScan Human	Moderate (predicted)	ENSG00000023445	BIRC3	-1.313	Amyotrophic Lateral Sclerosis Signaling,Apoptosis Signaling,Death Receptor Signaling,Erythropoietin Signaling Pathway,Induction of Apoptosis by HIV1,Molecular Mechanisms of Cancer,Necroptosis Signaling Pathway,Neuroinflammation Signaling Pathway,Protein Ubiquitination Pathway,RANK Signaling in Osteoclasts,Role of Osteoblasts, Osteoclasts and Chondrocytes in Rheumatoid Arthritis,TNFR1 Signaling,TN…
hsa-miR-143-3p	miR-143-3p (and other miRNAs w/seed GAGAUGA)	1.794	TargetScan Human	Moderate (predicted)	ENSG00000049089	COL9A2	-1.19	GP6 Signaling Pathway,Hepatic Fibrosis / Hepatic Stellate Cell Activation
hsa-miR-143-3p	miR-143-3p (and other miRNAs w/seed GAGAUGA)	1.794	TargetScan Human	High (predicted)	ENSG00000075426	FOSL2	-1.356
hsa-miR-143-3p	miR-143-3p (and other miRNAs w/seed GAGAUGA)	1.794	TargetScan Human	Moderate (predicted)	ENSG00000134363	FST	-2.878	BMP signaling pathway
hsa-miR-143-3p	miR-143-3p (and other miRNAs w/seed GAGAUGA)	1.794	TargetScan Human	Moderate (predicted)	ENSG00000013588	GPRC5A	-2.167	Breast Cancer Regulation by Stathmin1,CREB Signaling in Neurons
hsa-miR-143-3p	miR-143-3p (and other miRNAs w/seed GAGAUGA)	1.794	TargetScan Human	Moderate (predicted)	ENSG00000223865	HLA-DPB1	-2.175	Allograft Rejection Signaling,Altered T Cell and B Cell Signaling in Rheumatoid Arthritis,Antigen Presentation Pathway,Autoimmune Thyroid Disease Signaling,B Cell Development,Calcium-induced T Lymphocyte Apoptosis,CD28 Signaling in T Helper Cells,Cdc42 Signaling,Dendritic Cell Maturation,Glucocorticoid Receptor Signaling,Graft-versus-Host Disease Signaling,iCOS-iCOSL Signaling in T Helper Cells,I…
hsa-miR-143-3p	miR-143-3p (and other miRNAs w/seed GAGAUGA)	1.794	TargetScan Human	High (predicted)	ENSG00000119917	IFIT3	-1.071	Interferon Signaling,Role of Hypercytokinemia/hyperchemokinemia in the Pathogenesis of Influenza,Systemic Lupus Erythematosus In B Cell Signaling Pathway
hsa-miR-143-3p	miR-143-3p (and other miRNAs w/seed GAGAUGA)	1.794	TargetScan Human	Moderate (predicted)	ENSG00000138131	LOXL4	-2.374
hsa-miR-143-3p	miR-143-3p (and other miRNAs w/seed GAGAUGA)	1.794	TargetScan Human	Moderate (predicted)	ENSG00000076641	PAG1	-1.196	B Cell Receptor Signaling,Systemic Lupus Erythematosus In B Cell Signaling Pathway,T Cell Receptor Signaling
hsa-miR-143-3p	miR-143-3p (and other miRNAs w/seed GAGAUGA)	1.794	TargetScan Human	High (predicted)	ENSG00000242265	PEG10	-1.349
hsa-miR-143-3p	miR-143-3p (and other miRNAs w/seed GAGAUGA)	1.794	TargetScan Human	Moderate (predicted)	ENSG00000079215	SLC1A3	-1.835	Glutamate Receptor Signaling,Neuroinflammation Signaling Pathway
hsa-miR-143-3p	miR-143-3p (and other miRNAs w/seed GAGAUGA)	1.794	TargetScan Human	Moderate (predicted)	ENSG00000134955	SLC37A2	-1.789
hsa-miR-181a-2-3p	miR-181a-2-3p (and other miRNAs w/seed CCACUGA)	1.871	TargetScan Human	Moderate (predicted)	ENSG00000006534	ALDH3B1	-1.471	Aryl Hydrocarbon Receptor Signaling,Dopamine Degradation,Ethanol Degradation II,Ethanol Degradation IV,Fatty Acid α-oxidation,Histamine Degradation,LPS/IL-1 Mediated Inhibition of RXR Function,Noradrenaline and Adrenaline Degradation,Oxidative Ethanol Degradation III,Putrescine Degradation III,Serotonin Degradation,Tryptophan Degradation X (Mammalian, via Tryptamine),Xenobiotic Metabolism AHR Sig…
hsa-miR-181a-2-3p	miR-181a-2-3p (and other miRNAs w/seed CCACUGA)	1.871	TargetScan Human	High (predicted)	ENSG00000148677	ANKRD1	-1.67
hsa-miR-181a-2-3p	miR-181a-2-3p (and other miRNAs w/seed CCACUGA)	1.871	TargetScan Human	Moderate (predicted)	ENSG00000109321	AREG	-3.53	ErbB Signaling,HER-2 Signaling in Breast Cancer,Neuregulin Signaling,Role of Hypercytokinemia/hyperchemokinemia in the Pathogenesis of Influenza
hsa-miR-181a-2-3p	miR-181a-2-3p (and other miRNAs w/seed CCACUGA)	1.871	TargetScan Human	Moderate (predicted)	ENSG00000162337	LRP5	-1.071	Colorectal Cancer Metastasis Signaling,Factors Promoting Cardiogenesis in Vertebrates,Hepatic Fibrosis Signaling Pathway,Molecular Mechanisms of Cancer,Role of Macrophages, Fibroblasts and Endothelial Cells in Rheumatoid Arthritis,Role of Osteoblasts, Osteoclasts and Chondrocytes in Rheumatoid Arthritis,VDR/RXR Activation,Wnt/β-catenin Signaling
hsa-miR-181a-2-3p	miR-181a-2-3p (and other miRNAs w/seed CCACUGA)	1.871	TargetScan Human	Moderate (predicted)	ENSG00000150556	LYPD6B	-1.08
hsa-miR-181a-2-3p	miR-181a-2-3p (and other miRNAs w/seed CCACUGA)	1.871	TargetScan Human	High (predicted)	ENSG00000197971	MBP	-2.067
hsa-miR-181a-2-3p	miR-181a-2-3p (and other miRNAs w/seed CCACUGA)	1.871	TargetScan Human	Moderate (predicted)	ENSG00000152465	NMT2	-1.34
hsa-miR-181a-2-3p	miR-181a-2-3p (and other miRNAs w/seed CCACUGA)	1.871	TargetScan Human	Moderate (predicted)	ENSG00000089723	OTUB2	-1.225
hsa-miR-181a-2-3p	miR-181a-2-3p (and other miRNAs w/seed CCACUGA)	1.871	TargetScan Human	Moderate (predicted)	ENSG00000076641	PAG1	-1.196	B Cell Receptor Signaling,Systemic Lupus Erythematosus In B Cell Signaling Pathway,T Cell Receptor Signaling
hsa-miR-181a-2-3p	miR-181a-2-3p (and other miRNAs w/seed CCACUGA)	1.871	TargetScan Human	Moderate (predicted)	ENSG00000124171	PARD6B	-3.098	HER-2 Signaling in Breast Cancer,Regulation Of The Epithelial Mesenchymal Transition By Growth Factors Pathway,Regulation of the Epithelial-Mesenchymal Transition Pathway
hsa-miR-181a-2-3p	miR-181a-2-3p (and other miRNAs w/seed CCACUGA)	1.871	TargetScan Human	Moderate (predicted)	ENSG00000041353	RAB27B	-1.106
hsa-miR-181a-2-3p	miR-181a-2-3p (and other miRNAs w/seed CCACUGA)	1.871	TargetScan Human	Moderate (predicted)	ENSG00000106538	RARRES2	-1.822	Osteoarthritis Pathway
hsa-miR-181a-2-3p	miR-181a-2-3p (and other miRNAs w/seed CCACUGA)	1.871	TargetScan Human	Moderate (predicted)	ENSG00000134955	SLC37A2	-1.789
hsa-miR-181a-2-3p	miR-181a-2-3p (and other miRNAs w/seed CCACUGA)	1.871	TargetScan Human	Moderate (predicted)	ENSG00000108239	TBC1D12	-1.077
hsa-miR-181c-5p	miR-181a-5p (and other miRNAs w/seed ACAUUCA)	1.692	TargetScan Human	Moderate (predicted)	ENSG00000143153	ATP1B1	-1.323
hsa-miR-181c-5p	miR-181a-5p (and other miRNAs w/seed ACAUUCA)	1.692	TargetScan Human	Moderate (predicted)	ENSG00000168209	DDIT4	-1.304	mTOR Signaling,Osteoarthritis Pathway
hsa-miR-181c-5p	miR-181a-5p (and other miRNAs w/seed ACAUUCA)	1.692	TargetScan Human	Moderate (predicted)	ENSG00000139318	DUSP6	-1.483	3-phosphoinositide Biosynthesis,3-phosphoinositide Degradation,cAMP-mediated signaling,D-myo-inositol (1,4,5,6)-Tetrakisphosphate Biosynthesis,D-myo-inositol (3,4,5,6)-tetrakisphosphate Biosynthesis,D-myo-inositol-5-phosphate Metabolism,ERK/MAPK Signaling,G-Protein Coupled Receptor Signaling,Protein Kinase A Signaling,Sirtuin Signaling Pathway,Superpathway of Inositol Phosphate Compounds,T Cell R…
hsa-miR-181c-5p	miR-181a-5p (and other miRNAs w/seed ACAUUCA)	1.692	TargetScan Human	Moderate (predicted)	ENSG00000124882	EREG	-2.015	ErbB Signaling,Neuregulin Signaling
hsa-miR-181c-5p	miR-181a-5p (and other miRNAs w/seed ACAUUCA)	1.692	TargetScan Human	Moderate (predicted)	ENSG00000126860	EVI2A	-1.722
hsa-miR-181c-5p	miR-181a-5p (and other miRNAs w/seed ACAUUCA)	1.692	TargetScan Human	Moderate (predicted)	ENSG00000196937	FAM3C	-1.151
hsa-miR-181c-5p	miR-181a-5p (and other miRNAs w/seed ACAUUCA)	1.692	TargetScan Human	Moderate (predicted)	ENSG00000163884	KLF15	-1.091
hsa-miR-181c-5p	miR-181a-5p (and other miRNAs w/seed ACAUUCA)	1.692	TargetScan Human	Moderate (predicted)	ENSG00000152465	NMT2	-1.34
hsa-miR-181c-5p	miR-181a-5p (and other miRNAs w/seed ACAUUCA)	1.692	TargetScan Human	Moderate (predicted)	ENSG00000145287	PLAC8	-1.422	Role of PI3K/AKT Signaling in the Pathogenesis of Influenza
hsa-miR-181c-5p	miR-181a-5p (and other miRNAs w/seed ACAUUCA)	1.692	TargetScan Human	Moderate (predicted)	ENSG00000162407	PLPP3	-1.548	Triacylglycerol Biosynthesis
hsa-miR-181c-5p	miR-181a-5p (and other miRNAs w/seed ACAUUCA)	1.692	TargetScan Human	Moderate (predicted)	ENSG00000163694	RBM47	-1.788
hsa-miR-181c-5p	miR-181a-5p (and other miRNAs w/seed ACAUUCA)	1.692	TargetScan Human	Moderate (predicted)	ENSG00000179833	SERTAD2	-1.351
hsa-miR-181c-5p	miR-181a-5p (and other miRNAs w/seed ACAUUCA)	1.692	TargetScan Human	Moderate (predicted)	ENSG00000184602	SNN	-1.091
hsa-miR-181b-2-3p	miR-181b-1-3p (and other miRNAs w/seed UCACUGA)	1.922	TargetScan Human	Moderate (predicted)	ENSG00000128510	CPA4	-2.133	SPINK1 Pancreatic Cancer Pathway
hsa-miR-181b-2-3p	miR-181b-1-3p (and other miRNAs w/seed UCACUGA)	1.922	TargetScan Human	Moderate (predicted)	ENSG00000124882	EREG	-2.015	ErbB Signaling,Neuregulin Signaling
hsa-miR-181b-2-3p	miR-181b-1-3p (and other miRNAs w/seed UCACUGA)	1.922	TargetScan Human	Moderate (predicted)	ENSG00000177706	FAM20C	-1.228
hsa-miR-181b-2-3p	miR-181b-1-3p (and other miRNAs w/seed UCACUGA)	1.922	TargetScan Human	Moderate (predicted)	ENSG00000204287	HLA-DRA	-3.268	Allograft Rejection Signaling,Altered T Cell and B Cell Signaling in Rheumatoid Arthritis,Antigen Presentation Pathway,Autoimmune Thyroid Disease Signaling,B Cell Development,Calcium-induced T Lymphocyte Apoptosis,CD28 Signaling in T Helper Cells,Cdc42 Signaling,Communication between Innate and Adaptive Immune Cells,Crosstalk between Dendritic Cells and Natural Killer Cells,Dendritic Cell Maturat…
hsa-miR-181b-2-3p	miR-181b-1-3p (and other miRNAs w/seed UCACUGA)	1.922	TargetScan Human	High (predicted)	ENSG00000168685	IL7R	-1.497	B Cell Development,Cardiac Hypertrophy Signaling (Enhanced),Glucocorticoid Receptor Signaling,IL-7 Signaling Pathway,PI3K/AKT Signaling,Primary Immunodeficiency Signaling,Role of JAK1 and JAK3 in γc Cytokine Signaling,STAT3 Pathway
hsa-miR-181b-2-3p	miR-181b-1-3p (and other miRNAs w/seed UCACUGA)	1.922	TargetScan Human	High (predicted)	ENSG00000144724	PTPRG	-1.397	Protein Kinase A Signaling
hsa-miR-181b-2-3p	miR-181b-1-3p (and other miRNAs w/seed UCACUGA)	1.922	TargetScan Human	Moderate (predicted)	ENSG00000041353	RAB27B	-1.106
hsa-miR-181b-2-3p	miR-181b-1-3p (and other miRNAs w/seed UCACUGA)	1.922	TargetScan Human	Moderate (predicted)	ENSG00000184602	SNN	-1.091
hsa-miR-188-5p	miR-188-5p (and other miRNAs w/seed AUCCCUU)	-1.466	TargetScan Human	High (predicted)	ENSG00000172331	BPGM	1.317	Gluconeogenesis I,Glycolysis I,Rapoport-Luebering Glycolytic Shunt,Sirtuin Signaling Pathway
hsa-miR-188-5p	miR-188-5p (and other miRNAs w/seed AUCCCUU)	-1.466	TargetScan Human	Moderate (predicted)	ENSG00000138448	ITGAV	1.603	Actin Cytoskeleton Signaling,Actin Nucleation by ARP-WASP Complex,Axonal Guidance Signaling,Cardiac Hypertrophy Signaling (Enhanced),Caveolar-mediated Endocytosis Signaling,Cdc42 Signaling,Ephrin Receptor Signaling,ERK/MAPK Signaling,FAK Signaling,Glioma Invasiveness Signaling,Hepatic Fibrosis Signaling Pathway,HGF Signaling,IL-8 Signaling,Integrin Signaling,Molecular Mechanisms of Cancer,Neuregu…
hsa-miR-188-5p	miR-188-5p (and other miRNAs w/seed AUCCCUU)	-1.466	TargetScan Human	High (predicted)	ENSG00000182379	NXPH4	1.354
hsa-miR-188-5p	miR-188-5p (and other miRNAs w/seed AUCCCUU)	-1.466	TargetScan Human	Moderate (predicted)	ENSG00000100100	PIK3IP1	1.823
hsa-miR-188-5p	miR-188-5p (and other miRNAs w/seed AUCCCUU)	-1.466	TargetScan Human	High (predicted)	ENSG00000146477	SLC22A3	1.355
hsa-miR-193b-3p	miR-193a-3p (and other miRNAs w/seed ACUGGCC)	1.456	TargetScan Human	Moderate (predicted)	ENSG00000129474	AJUBA	-1.415	HIPPO signaling
hsa-miR-193b-3p	miR-193a-3p (and other miRNAs w/seed ACUGGCC)	1.456	TargetScan Human	Moderate (predicted)	ENSG00000179583	CIITA	-1.279	Antigen Presentation Pathway,MSP-RON Signaling In Macrophages Pathway,Primary Immunodeficiency Signaling,TREM1 Signaling
hsa-miR-193b-3p	miR-193a-3p (and other miRNAs w/seed ACUGGCC)	1.456	TargetScan Human	Moderate (predicted)	ENSG00000196159	FAT4	-1.313	HIPPO signaling
hsa-miR-193b-3p	miR-193a-3p (and other miRNAs w/seed ACUGGCC)	1.456	TargetScan Human	High (predicted)	ENSG00000075426	FOSL2	-1.356
hsa-miR-193b-3p	miR-193a-3p (and other miRNAs w/seed ACUGGCC)	1.456	TargetScan Human	Moderate (predicted)	ENSG00000167191	GPRC5B	-1.143	Breast Cancer Regulation by Stathmin1,CREB Signaling in Neurons
hsa-miR-193b-3p	miR-193a-3p (and other miRNAs w/seed ACUGGCC)	1.456	TargetScan Human	Moderate (predicted)	ENSG00000104687	GSR	-1.167	Glutathione Redox Reactions I,Glutathione Redox Reactions II,Mitochondrial Dysfunction,NRF2-mediated Oxidative Stress Response
hsa-miR-193b-3p	miR-193a-3p (and other miRNAs w/seed ACUGGCC)	1.456	TargetScan Human	Moderate (predicted)	ENSG00000178922	HYI	-1.015
hsa-miR-193b-3p	miR-193a-3p (and other miRNAs w/seed ACUGGCC)	1.456	TargetScan Human	Moderate (predicted)	ENSG00000198121	LPAR1	-1.391	Breast Cancer Regulation by Stathmin1,cAMP-mediated signaling,CREB Signaling in Neurons,eNOS Signaling,G-Protein Coupled Receptor Signaling,Gap Junction Signaling,Gα12/13 Signaling,Gαi Signaling,RhoA Signaling
hsa-miR-193b-3p	miR-193a-3p (and other miRNAs w/seed ACUGGCC)	1.456	TargetScan Human	Moderate (predicted)	ENSG00000133131	MORC4	-1.228
hsa-miR-193b-3p	miR-193a-3p (and other miRNAs w/seed ACUGGCC)	1.456	TargetScan Human	Moderate (predicted)	ENSG00000065534	MYLK	-1.594	Actin Cytoskeleton Signaling,Adrenomedullin signaling pathway,Apelin Cardiomyocyte Signaling Pathway,CCR3 Signaling in Eosinophils,Cdc42 Signaling,Cellular Effects of Sildenafil (Viagra),Hepatic Fibrosis Signaling Pathway,Integrin Signaling,PAK Signaling,Protein Kinase A Signaling,Regulation of Actin-based Motility by Rho,RhoA Signaling,Signaling by Rho Family GTPases,Thrombin Signaling,Tight Jun…
hsa-miR-193b-3p	miR-193a-3p (and other miRNAs w/seed ACUGGCC)	1.456	TargetScan Human	Moderate (predicted)	ENSG00000064300	NGFR	-2.837	Acute Phase Response Signaling,Autophagy,Axonal Guidance Signaling,BEX2 Signaling Pathway,Cardiac Hypertrophy Signaling (Enhanced),CDK5 Signaling,Ceramide Signaling,CREB Signaling in Neurons,Dendritic Cell Maturation,Ephrin A Signaling,FAT10 Cancer Signaling Pathway,Granulocyte Adhesion and Diapedesis,Hepatic Cholestasis,Hepatic Fibrosis / Hepatic Stellate Cell Activation,Hepatic Fibrosis Signali…
hsa-miR-193b-3p	miR-193a-3p (and other miRNAs w/seed ACUGGCC)	1.456	TargetScan Human	High (predicted)	ENSG00000185585	OLFML2A	-1.618
hsa-miR-193b-3p	miR-193a-3p (and other miRNAs w/seed ACUGGCC)	1.456	TargetScan Human	High (predicted)	ENSG00000181649	PHLDA2	-1.373
hsa-miR-193b-3p	miR-193a-3p (and other miRNAs w/seed ACUGGCC)	1.456	TargetScan Human	High (predicted)	ENSG00000041353	RAB27B	-1.106
hsa-miR-193b-3p	miR-193a-3p (and other miRNAs w/seed ACUGGCC)	1.456	TargetScan Human	Moderate (predicted)	ENSG00000092969	TGFB2	-1.369	Airway Inflammation in Asthma,Airway Pathology in Chronic Obstructive Pulmonary Disease,Antiproliferative Role of TOB in T Cell Signaling,Apelin Cardiac Fibroblast Signaling Pathway,Aryl Hydrocarbon Receptor Signaling,Autophagy,Breast Cancer Regulation by Stathmin1,Cardiac Hypertrophy Signaling,Cardiac Hypertrophy Signaling (Enhanced),Cell Cycle: G1/S Checkpoint Regulation,Chronic Myeloid Leukemi…
hsa-miR-193b-3p	miR-193a-3p (and other miRNAs w/seed ACUGGCC)	1.456	TargetScan Human	Moderate (predicted)	ENSG00000028137	TNFRSF1B	-2.072	Acute Phase Response Signaling,Apoptosis Signaling,Autophagy,Cardiac Hypertrophy Signaling (Enhanced),Ceramide Signaling,Crosstalk between Dendritic Cells and Natural Killer Cells,Death Receptor Signaling,Dendritic Cell Maturation,FAT10 Cancer Signaling Pathway,Granulocyte Adhesion and Diapedesis,Hepatic Cholestasis,Hepatic Fibrosis / Hepatic Stellate Cell Activation,Hepatic Fibrosis Signaling Pa…
hsa-miR-193b-3p	miR-193a-3p (and other miRNAs w/seed ACUGGCC)	1.456	TargetScan Human	Moderate (predicted)	ENSG00000146072	TNFRSF21	-1.241	Death Receptor Signaling,Tec Kinase Signaling
hsa-miR-196b-5p	miR-196a-5p (and other miRNAs w/seed AGGUAGU)	1.558	TargetScan Human	Moderate (predicted)	ENSG00000109472	CPE	-1.151	Insulin Secretion Signaling Pathway,SPINK1 Pancreatic Cancer Pathway,Type I Diabetes Mellitus Signaling
hsa-miR-196b-5p	miR-196a-5p (and other miRNAs w/seed AGGUAGU)	1.558	TargetScan Human	High (predicted)	ENSG00000095015	MAP3K1	-1.496	Acute Phase Response Signaling,April Mediated Signaling,B Cell Activating Factor Signaling,B Cell Receptor Signaling,Cardiac Hypertrophy Signaling,Cardiac Hypertrophy Signaling (Enhanced),CD27 Signaling in Lymphocytes,CD28 Signaling in T Helper Cells,Ceramide Signaling,EGF Signaling,FGF Signaling,Germ Cell-Sertoli Cell Junction Signaling,Glucocorticoid Receptor Signaling,GNRH Signaling,Gα12/13 Si…
hsa-miR-196b-5p	miR-196a-5p (and other miRNAs w/seed AGGUAGU)	1.558	TargetScan Human	High (predicted)	ENSG00000124171	PARD6B	-3.098	HER-2 Signaling in Breast Cancer,Regulation Of The Epithelial Mesenchymal Transition By Growth Factors Pathway,Regulation of the Epithelial-Mesenchymal Transition Pathway
hsa-miR-196b-5p	miR-196a-5p (and other miRNAs w/seed AGGUAGU)	1.558	TargetScan Human	Moderate (predicted)	ENSG00000185630	PBX1	-1.449
hsa-miR-196b-5p	miR-196a-5p (and other miRNAs w/seed AGGUAGU)	1.558	TargetScan Human	Moderate (predicted)	ENSG00000242265	PEG10	-1.349
hsa-miR-196b-5p	miR-196a-5p (and other miRNAs w/seed AGGUAGU)	1.558	TargetScan Human	Moderate (predicted)	ENSG00000144724	PTPRG	-1.397	Protein Kinase A Signaling
hsa-miR-204-5p	miR-204-5p (and other miRNAs w/seed UCCCUUU)	-1.505	TargetScan Human	Moderate (predicted)	ENSG00000172331	BPGM	1.317	Gluconeogenesis I,Glycolysis I,Rapoport-Luebering Glycolytic Shunt,Sirtuin Signaling Pathway
hsa-miR-204-5p	miR-204-5p (and other miRNAs w/seed UCCCUUU)	-1.505	TargetScan Human	Moderate (predicted)	ENSG00000133216	EPHB2	1.924	Axonal Guidance Signaling,Clathrin-mediated Endocytosis Signaling,Ephrin B Signaling,Ephrin Receptor Signaling,IL-15 Production,Sperm Motility,Synaptogenesis Signaling Pathway
hsa-miR-204-5p	miR-204-5p (and other miRNAs w/seed UCCCUUU)	-1.505	TargetScan Human	High (predicted)	ENSG00000095752	IL11	2.044	Airway Pathology in Chronic Obstructive Pulmonary Disease,Cardiac Hypertrophy Signaling (Enhanced),Erythropoietin Signaling Pathway,Hematopoiesis from Pluripotent Stem Cells,Hepatic Cholestasis,HMGB1 Signaling,IL-17 Signaling,Role of IL-17F in Allergic Inflammatory Airway Diseases,Role of NFAT in Cardiac Hypertrophy,Role of Osteoblasts, Osteoclasts and Chondrocytes in Rheumatoid Arthritis,Role of…
hsa-miR-204-5p	miR-204-5p (and other miRNAs w/seed UCCCUUU)	-1.505	TargetScan Human	Moderate (predicted)	ENSG00000144063	MALL	1.171
hsa-miR-204-5p	miR-204-5p (and other miRNAs w/seed UCCCUUU)	-1.505	TargetScan Human	High (predicted)	ENSG00000144821	MYH15	1.515
hsa-miR-204-5p	miR-204-5p (and other miRNAs w/seed UCCCUUU)	-1.505	TargetScan Human	Moderate (predicted)	ENSG00000145555	MYO10	1.765	Actin Cytoskeleton Signaling,Agranulocyte Adhesion and Diapedesis,Calcium Signaling,Cellular Effects of Sildenafil (Viagra),Dilated Cardiomyopathy Signaling Pathway,Epithelial Adherens Junction Signaling,Hepatic Fibrosis / Hepatic Stellate Cell Activation,ILK Signaling,Tight Junction Signaling
hsa-miR-204-5p	miR-204-5p (and other miRNAs w/seed UCCCUUU)	-1.505	TargetScan Human	High (predicted)	ENSG00000182379	NXPH4	1.354
hsa-miR-204-5p	miR-204-5p (and other miRNAs w/seed UCCCUUU)	-1.505	TargetScan Human	Moderate (predicted)	ENSG00000100104	SRRD	1.091
hsa-miR-204-5p	miR-204-5p (and other miRNAs w/seed UCCCUUU)	-1.505	TargetScan Human	Moderate (predicted)	ENSG00000206538	VGLL3	1.312
hsa-miR-212-5p	miR-212-5p (miRNAs w/seed CCUUGGC)	1.793	TargetScan Human	Moderate (predicted)	ENSG00000170425	ADORA2B	-1.321	Breast Cancer Regulation by Stathmin1,cAMP-mediated signaling,CREB Signaling in Neurons,G-Protein Coupled Receptor Signaling,Gαs Signaling
hsa-miR-212-5p	miR-212-5p (miRNAs w/seed CCUUGGC)	1.793	TargetScan Human	Moderate (predicted)	ENSG00000134508	CABLES1	-1.514	CDK5 Signaling
hsa-miR-212-5p	miR-212-5p (miRNAs w/seed CCUUGGC)	1.793	TargetScan Human	Moderate (predicted)	ENSG00000103888	CEMIP	-1.707	Chondroitin Sulfate Degradation (Metazoa),Dermatan Sulfate Degradation (Metazoa)
hsa-miR-212-5p	miR-212-5p (miRNAs w/seed CCUUGGC)	1.793	TargetScan Human	High (predicted)	ENSG00000165376	CLDN2	-1.453	Agranulocyte Adhesion and Diapedesis,Granulocyte Adhesion and Diapedesis,Leukocyte Extravasation Signaling,Sertoli Cell-Sertoli Cell Junction Signaling,Tight Junction Signaling
hsa-miR-212-5p	miR-212-5p (miRNAs w/seed CCUUGGC)	1.793	TargetScan Human	Moderate (predicted)	ENSG00000161544	CYGB	-1.131	Ethanol Degradation IV,Superoxide Radicals Degradation
hsa-miR-212-5p	miR-212-5p (miRNAs w/seed CCUUGGC)	1.793	TargetScan Human	Moderate (predicted)	ENSG00000163435	ELF3	-1.242	ERK/MAPK Signaling,HER-2 Signaling in Breast Cancer,HGF Signaling,MSP-RON Signaling In Cancer Cells Pathway,Osteoarthritis Pathway,Senescence Pathway,Telomerase Signaling
hsa-miR-212-5p	miR-212-5p (miRNAs w/seed CCUUGGC)	1.793	TargetScan Human	Moderate (predicted)	ENSG00000162894	FCMR	-1.559
hsa-miR-212-5p	miR-212-5p (miRNAs w/seed CCUUGGC)	1.793	TargetScan Human	Moderate (predicted)	ENSG00000155760	FZD7	-1.083	Adipogenesis pathway,Axonal Guidance Signaling,Basal Cell Carcinoma Signaling,Breast Cancer Regulation by Stathmin1,Cardiac Hypertrophy Signaling (Enhanced),Colorectal Cancer Metastasis Signaling,CREB Signaling in Neurons,Factors Promoting Cardiogenesis in Vertebrates,Glioblastoma Multiforme Signaling,Hepatic Fibrosis Signaling Pathway,Human Embryonic Stem Cell Pluripotency,Molecular Mechanisms o…
hsa-miR-212-5p	miR-212-5p (miRNAs w/seed CCUUGGC)	1.793	TargetScan Human	Moderate (predicted)	ENSG00000117318	ID3	-1.328	Mouse Embryonic Stem Cell Pluripotency
hsa-miR-212-5p	miR-212-5p (miRNAs w/seed CCUUGGC)	1.793	TargetScan Human	Moderate (predicted)	ENSG00000138131	LOXL4	-2.374
hsa-miR-212-5p	miR-212-5p (miRNAs w/seed CCUUGGC)	1.793	TargetScan Human	Moderate (predicted)	ENSG00000064300	NGFR	-2.837	Acute Phase Response Signaling,Autophagy,Axonal Guidance Signaling,BEX2 Signaling Pathway,Cardiac Hypertrophy Signaling (Enhanced),CDK5 Signaling,Ceramide Signaling,CREB Signaling in Neurons,Dendritic Cell Maturation,Ephrin A Signaling,FAT10 Cancer Signaling Pathway,Granulocyte Adhesion and Diapedesis,Hepatic Cholestasis,Hepatic Fibrosis / Hepatic Stellate Cell Activation,Hepatic Fibrosis Signali…
hsa-miR-212-5p	miR-212-5p (miRNAs w/seed CCUUGGC)	1.793	TargetScan Human	High (predicted)	ENSG00000185551	NR2F2	-1.664	Adipogenesis pathway,RAR Activation,Role of Oct4 in Mammalian Embryonic Stem Cell Pluripotency
hsa-miR-212-5p	miR-212-5p (miRNAs w/seed CCUUGGC)	1.793	TargetScan Human	Moderate (predicted)	ENSG00000185585	OLFML2A	-1.618
hsa-miR-212-5p	miR-212-5p (miRNAs w/seed CCUUGGC)	1.793	TargetScan Human	Moderate (predicted)	ENSG00000171408	PDE7B	-2.342	cAMP-mediated signaling,Cardiac Hypertrophy Signaling (Enhanced),Cardiac β-adrenergic Signaling,G-Protein Coupled Receptor Signaling,Gustation Pathway,Protein Kinase A Signaling,Relaxin Signaling,tRNA Splicing
hsa-miR-212-5p	miR-212-5p (miRNAs w/seed CCUUGGC)	1.793	TargetScan Human	Moderate (predicted)	ENSG00000162366	PDZK1IP1	-1.134
hsa-miR-212-5p	miR-212-5p (miRNAs w/seed CCUUGGC)	1.793	TargetScan Human	Moderate (predicted)	ENSG00000119630	PGF	-1.113	Amyotrophic Lateral Sclerosis Signaling,Axonal Guidance Signaling,BEX2 Signaling Pathway,Bladder Cancer Signaling,Breast Cancer Regulation by Stathmin1,Clathrin-mediated Endocytosis Signaling,Colorectal Cancer Metastasis Signaling,Endocannabinoid Cancer Inhibition Pathway,eNOS Signaling,Ephrin Receptor Signaling,Estrogen Receptor Signaling,Hepatic Fibrosis / Hepatic Stellate Cell Activation,Hepat…
hsa-miR-212-5p	miR-212-5p (miRNAs w/seed CCUUGGC)	1.793	TargetScan Human	Moderate (predicted)	ENSG00000148344	PTGES	-2.191	Apelin Adipocyte Signaling Pathway,Eicosanoid Signaling,Glutathione Redox Reactions I,Glutathione-mediated Detoxification,Prostanoid Biosynthesis
hsa-miR-212-5p	miR-212-5p (miRNAs w/seed CCUUGGC)	1.793	TargetScan Human	High (predicted)	ENSG00000108551	RASD1	-1.816	14-3-3-mediated Signaling,Actin Cytoskeleton Signaling,Actin Nucleation by ARP-WASP Complex,Acute Myeloid Leukemia Signaling,Acute Phase Response Signaling,Adrenomedullin signaling pathway,Agrin Interactions at Neuromuscular Junction,Angiopoietin Signaling,Antiproliferative Role of Somatostatin Receptor 2,Apelin Endothelial Signaling Pathway,Apoptosis Signaling,Axonal Guidance Signaling,B Cell Re…
hsa-miR-212-5p	miR-212-5p (miRNAs w/seed CCUUGGC)	1.793	TargetScan Human	High (predicted)	ENSG00000134955	SLC37A2	-1.789
hsa-miR-212-5p	miR-212-5p (miRNAs w/seed CCUUGGC)	1.793	TargetScan Human	Moderate (predicted)	ENSG00000164056	SPRY1	-1.525	Neurotrophin/TRK Signaling
hsa-miR-212-5p	miR-212-5p (miRNAs w/seed CCUUGGC)	1.793	TargetScan Human	High (predicted)	ENSG00000028137	TNFRSF1B	-2.072	Acute Phase Response Signaling,Apoptosis Signaling,Autophagy,Cardiac Hypertrophy Signaling (Enhanced),Ceramide Signaling,Crosstalk between Dendritic Cells and Natural Killer Cells,Death Receptor Signaling,Dendritic Cell Maturation,FAT10 Cancer Signaling Pathway,Granulocyte Adhesion and Diapedesis,Hepatic Cholestasis,Hepatic Fibrosis / Hepatic Stellate Cell Activation,Hepatic Fibrosis Signaling Pa…
hsa-miR-23a-5p	miR-23a-5p (and other miRNAs w/seed GGGUUCC)	1.268	TargetScan Human	Moderate (predicted)	ENSG00000153292	ADGRF1	-1.708	Breast Cancer Regulation by Stathmin1,CREB Signaling in Neurons
hsa-miR-23a-5p	miR-23a-5p (and other miRNAs w/seed GGGUUCC)	1.268	TargetScan Human	Moderate (predicted)	ENSG00000126878	AIF1L	-1.061
hsa-miR-23a-5p	miR-23a-5p (and other miRNAs w/seed GGGUUCC)	1.268	TargetScan Human	Moderate (predicted)	ENSG00000103888	CEMIP	-1.707	Chondroitin Sulfate Degradation (Metazoa),Dermatan Sulfate Degradation (Metazoa)
hsa-miR-23a-5p	miR-23a-5p (and other miRNAs w/seed GGGUUCC)	1.268	TargetScan Human	Moderate (predicted)	ENSG00000196159	FAT4	-1.313	HIPPO signaling
hsa-miR-23a-5p	miR-23a-5p (and other miRNAs w/seed GGGUUCC)	1.268	TargetScan Human	Moderate (predicted)	ENSG00000178695	KCTD12	-1.276
hsa-miR-23a-5p	miR-23a-5p (and other miRNAs w/seed GGGUUCC)	1.268	TargetScan Human	Moderate (predicted)	ENSG00000064300	NGFR	-2.837	Acute Phase Response Signaling,Autophagy,Axonal Guidance Signaling,BEX2 Signaling Pathway,Cardiac Hypertrophy Signaling (Enhanced),CDK5 Signaling,Ceramide Signaling,CREB Signaling in Neurons,Dendritic Cell Maturation,Ephrin A Signaling,FAT10 Cancer Signaling Pathway,Granulocyte Adhesion and Diapedesis,Hepatic Cholestasis,Hepatic Fibrosis / Hepatic Stellate Cell Activation,Hepatic Fibrosis Signali…
hsa-miR-23a-5p	miR-23a-5p (and other miRNAs w/seed GGGUUCC)	1.268	TargetScan Human	Moderate (predicted)	ENSG00000106538	RARRES2	-1.822	Osteoarthritis Pathway
hsa-miR-23a-5p	miR-23a-5p (and other miRNAs w/seed GGGUUCC)	1.268	TargetScan Human	Moderate (predicted)	ENSG00000141258	SGSM2	-1.035
hsa-miR-23a-5p	miR-23a-5p (and other miRNAs w/seed GGGUUCC)	1.268	TargetScan Human	Moderate (predicted)	ENSG00000197457	STMN3	-2.619
hsa-miR-23a-5p	miR-23a-5p (and other miRNAs w/seed GGGUUCC)	1.268	TargetScan Human	Moderate (predicted)	ENSG00000183508	TENT5C	-1.328
hsa-miR-23a-5p	miR-23a-5p (and other miRNAs w/seed GGGUUCC)	1.268	TargetScan Human	High (predicted)	ENSG00000121858	TNFSF10	-1.869	Airway Pathology in Chronic Obstructive Pulmonary Disease,Cardiac Hypertrophy Signaling (Enhanced),Crosstalk between Dendritic Cells and Natural Killer Cells,Death Receptor Signaling,Erythropoietin Signaling Pathway,Hepatic Cholestasis,HMGB1 Signaling,IL-17 Signaling,Inhibition of ARE-Mediated mRNA Degradation Pathway,Natural Killer Cell Signaling,Necroptosis Signaling Pathway,Nur77 Signaling in …
hsa-miR-23a-5p	miR-23a-5p (and other miRNAs w/seed GGGUUCC)	1.268	TargetScan Human	Moderate (predicted)	ENSG00000011105	TSPAN9	-1.289
hsa-miR-23a-5p	miR-23a-5p (and other miRNAs w/seed GGGUUCC)	1.268	TargetScan Human	Moderate (predicted)	ENSG00000074966	TXK	-1.153	IL-15 Production,Leukocyte Extravasation Signaling,Sperm Motility,Tec Kinase Signaling
hsa-miR-23a-5p	miR-23a-5p (and other miRNAs w/seed GGGUUCC)	1.268	TargetScan Human	Moderate (predicted)	ENSG00000198431	TXNRD1	-1.342	Antioxidant Action of Vitamin C,Ferroptosis Signaling Pathway,NRF2-mediated Oxidative Stress Response,Thioredoxin Pathway,Vitamin-C Transport
hsa-miR-27a-5p	miR-27a-5p (miRNAs w/seed GGGCUUA)	1.688	TargetScan Human	Moderate (predicted)	ENSG00000106351	AGFG2	-1.287
hsa-miR-27a-5p	miR-27a-5p (miRNAs w/seed GGGCUUA)	1.688	TargetScan Human	High (predicted)	ENSG00000103196	CRISPLD2	-1.836
hsa-miR-27a-5p	miR-27a-5p (miRNAs w/seed GGGCUUA)	1.688	TargetScan Human	Moderate (predicted)	ENSG00000167191	GPRC5B	-1.143	Breast Cancer Regulation by Stathmin1,CREB Signaling in Neurons
hsa-miR-27a-5p	miR-27a-5p (miRNAs w/seed GGGCUUA)	1.688	TargetScan Human	Moderate (predicted)	ENSG00000198502	HLA-DRB5	-1.992	Allograft Rejection Signaling,Altered T Cell and B Cell Signaling in Rheumatoid Arthritis,Antigen Presentation Pathway,Autoimmune Thyroid Disease Signaling,B Cell Development,Calcium-induced T Lymphocyte Apoptosis,CD28 Signaling in T Helper Cells,Cdc42 Signaling,Communication between Innate and Adaptive Immune Cells,Crosstalk between Dendritic Cells and Natural Killer Cells,Dendritic Cell Maturat…
hsa-miR-27a-5p	miR-27a-5p (miRNAs w/seed GGGCUUA)	1.688	TargetScan Human	Moderate (predicted)	ENSG00000168685	IL7R	-1.497	B Cell Development,Cardiac Hypertrophy Signaling (Enhanced),Glucocorticoid Receptor Signaling,IL-7 Signaling Pathway,PI3K/AKT Signaling,Primary Immunodeficiency Signaling,Role of JAK1 and JAK3 in γc Cytokine Signaling,STAT3 Pathway
hsa-miR-27a-5p	miR-27a-5p (miRNAs w/seed GGGCUUA)	1.688	TargetScan Human	Moderate (predicted)	ENSG00000160932	LY6E	-1.338
hsa-miR-27a-5p	miR-27a-5p (miRNAs w/seed GGGCUUA)	1.688	TargetScan Human	Moderate (predicted)	ENSG00000197971	MBP	-2.067
hsa-miR-27a-5p	miR-27a-5p (miRNAs w/seed GGGCUUA)	1.688	TargetScan Human	Moderate (predicted)	ENSG00000185585	OLFML2A	-1.618
hsa-miR-27a-5p	miR-27a-5p (miRNAs w/seed GGGCUUA)	1.688	TargetScan Human	Moderate (predicted)	ENSG00000090530	P3H2	-1.172
hsa-miR-27a-5p	miR-27a-5p (miRNAs w/seed GGGCUUA)	1.688	TargetScan Human	Moderate (predicted)	ENSG00000076641	PAG1	-1.196	B Cell Receptor Signaling,Systemic Lupus Erythematosus In B Cell Signaling Pathway,T Cell Receptor Signaling
hsa-miR-27a-5p	miR-27a-5p (miRNAs w/seed GGGCUUA)	1.688	TargetScan Human	Moderate (predicted)	ENSG00000184602	SNN	-1.091
hsa-miR-27a-5p	miR-27a-5p (miRNAs w/seed GGGCUUA)	1.688	TargetScan Human	Moderate (predicted)	ENSG00000198431	TXNRD1	-1.342	Antioxidant Action of Vitamin C,Ferroptosis Signaling Pathway,NRF2-mediated Oxidative Stress Response,Thioredoxin Pathway,Vitamin-C Transport
hsa-miR-27a-5p	miR-27a-5p (miRNAs w/seed GGGCUUA)	1.688	TargetScan Human	Moderate (predicted)	ENSG00000107738	VSIR	-1.429
hsa-miR-27a-5p	miR-27a-5p (miRNAs w/seed GGGCUUA)	1.688	TargetScan Human	Moderate (predicted)	ENSG00000184937	WT1	-1.794	p53 Signaling,VDR/RXR Activation
hsa-miR-30c-5p	miR-30c-5p (and other miRNAs w/seed GUAAACA)	-1.226	TargetScan Human	Moderate (predicted)	ENSG00000135074	ADAM19	3.305	Axonal Guidance Signaling
hsa-miR-30c-5p	miR-30c-5p (and other miRNAs w/seed GUAAACA)	-1.226	TargetScan Human	High (predicted)	ENSG00000172137	CALB2	1.558	Neuroinflammation Signaling Pathway
hsa-miR-30c-5p	miR-30c-5p (and other miRNAs w/seed GUAAACA)	-1.226	TargetScan Human	Moderate (predicted)	ENSG00000253276	CCDC71L	1.42
hsa-miR-30c-5p	miR-30c-5p (and other miRNAs w/seed GUAAACA)	-1.226	TargetScan Human	High (predicted)	ENSG00000165891	E2F7	1.154	Breast Cancer Regulation by Stathmin1,Cell Cycle Regulation by BTG Family Proteins,Cell Cycle: G1/S Checkpoint Regulation,Chronic Myeloid Leukemia Signaling,Coronavirus Pathogenesis Pathway,Cyclins and Cell Cycle Regulation,Estrogen-mediated S-phase Entry,Glioblastoma Multiforme Signaling,Glioma Signaling,Molecular Mechanisms of Cancer,Pancreatic Adenocarcinoma Signaling,Role of BRCA1 in DNA Dama…
hsa-miR-30c-5p	miR-30c-5p (and other miRNAs w/seed GUAAACA)	-1.226	TargetScan Human	Moderate (predicted)	ENSG00000066629	EML1	1.079
hsa-miR-30c-5p	miR-30c-5p (and other miRNAs w/seed GUAAACA)	-1.226	TargetScan Human	High (predicted)	ENSG00000078098	FAP	1.14	Neuroprotective Role of THOP1 in Alzheimer's Disease
hsa-miR-30c-5p	miR-30c-5p (and other miRNAs w/seed GUAAACA)	-1.226	TargetScan Human	Moderate (predicted)	ENSG00000156804	FBXO32	1.567	Estrogen Receptor Signaling
hsa-miR-30c-5p	miR-30c-5p (and other miRNAs w/seed GUAAACA)	-1.226	TargetScan Human	Moderate (predicted)	ENSG00000139926	FRMD6	1.2	HIPPO signaling
hsa-miR-30c-5p	miR-30c-5p (and other miRNAs w/seed GUAAACA)	-1.226	TargetScan Human	Moderate (predicted)	ENSG00000115008	IL1A	2.273	Acute Phase Response Signaling,Adrenomedullin signaling pathway,Agranulocyte Adhesion and Diapedesis,Airway Pathology in Chronic Obstructive Pulmonary Disease,Altered T Cell and B Cell Signaling in Rheumatoid Arthritis,Aryl Hydrocarbon Receptor Signaling,Atherosclerosis Signaling,Cardiac Hypertrophy Signaling (Enhanced),Cholecystokinin/Gastrin-mediated Signaling,Communication between Innate and A…
hsa-miR-30c-5p	miR-30c-5p (and other miRNAs w/seed GUAAACA)	-1.226	TargetScan Human	Moderate (predicted)	ENSG00000171223	JUNB	3.084	NRF2-mediated Oxidative Stress Response,PCP pathway
hsa-miR-30c-5p	miR-30c-5p (and other miRNAs w/seed GUAAACA)	-1.226	TargetScan Human	Moderate (predicted)	ENSG00000136167	LCP1	1.304
hsa-miR-30c-5p	miR-30c-5p (and other miRNAs w/seed GUAAACA)	-1.226	TargetScan Human	Moderate (predicted)	ENSG00000144583	MARCHF4	1.792
hsa-miR-30c-5p	miR-30c-5p (and other miRNAs w/seed GUAAACA)	-1.226	TargetScan Human	Moderate (predicted)	ENSG00000165434	PGM2L1	1.157
hsa-miR-30c-5p	miR-30c-5p (and other miRNAs w/seed GUAAACA)	-1.226	TargetScan Human	High (predicted)	ENSG00000166592	RRAD	2.533
hsa-miR-30c-5p	miR-30c-5p (and other miRNAs w/seed GUAAACA)	-1.226	TargetScan Human	Moderate (predicted)	ENSG00000136603	SKIL	1.666	Transcriptional Regulatory Network in Embryonic Stem Cells
hsa-miR-30c-5p	miR-30c-5p (and other miRNAs w/seed GUAAACA)	-1.226	TargetScan Human	High (predicted)	ENSG00000124216	SNAI1	2.323	Epithelial Adherens Junction Signaling,Estrogen Receptor Signaling,Hepatic Fibrosis Signaling Pathway,ILK Signaling,Regulation Of The Epithelial Mesenchymal Transition By Growth Factors Pathway,Regulation Of The Epithelial Mesenchymal Transition In Development Pathway,Regulation of the Epithelial-Mesenchymal Transition Pathway
hsa-miR-3200-3p	miR-3200-3p (miRNAs w/seed ACCUUGC)	-1.196	TargetScan Human	Moderate (predicted)	ENSG00000138448	ITGAV	1.603	Actin Cytoskeleton Signaling,Actin Nucleation by ARP-WASP Complex,Axonal Guidance Signaling,Cardiac Hypertrophy Signaling (Enhanced),Caveolar-mediated Endocytosis Signaling,Cdc42 Signaling,Ephrin Receptor Signaling,ERK/MAPK Signaling,FAK Signaling,Glioma Invasiveness Signaling,Hepatic Fibrosis Signaling Pathway,HGF Signaling,IL-8 Signaling,Integrin Signaling,Molecular Mechanisms of Cancer,Neuregu…
hsa-miR-3200-3p	miR-3200-3p (miRNAs w/seed ACCUUGC)	-1.196	TargetScan Human	Moderate (predicted)	ENSG00000144583	MARCHF4	1.792
hsa-miR-3200-3p	miR-3200-3p (miRNAs w/seed ACCUUGC)	-1.196	TargetScan Human	Moderate (predicted)	ENSG00000174792	ODAPH	4.574
hsa-miR-3200-3p	miR-3200-3p (miRNAs w/seed ACCUUGC)	-1.196	TargetScan Human	High (predicted)	ENSG00000100100	PIK3IP1	1.823
hsa-miR-3200-3p	miR-3200-3p (miRNAs w/seed ACCUUGC)	-1.196	TargetScan Human	Moderate (predicted)	ENSG00000154914	USP43	1.248	Protein Ubiquitination Pathway
hsa-miR-3200-3p	miR-3200-3p (miRNAs w/seed ACCUUGC)	-1.196	TargetScan Human	Moderate (predicted)	ENSG00000138311	ZNF365	1.154
hsa-miR-33b-5p	miR-33-5p (and other miRNAs w/seed UGCAUUG)	-1.394	TargetScan Human	Moderate (predicted)	ENSG00000140416	TPM1	1.749	Calcium Signaling,Dilated Cardiomyopathy Signaling Pathway
hsa-miR-365a-5p	miR-365-1-5p (and other miRNAs w/seed GGGACUU)	2.003	TargetScan Human	Moderate (predicted)	ENSG00000006534	ALDH3B1	-1.471	Aryl Hydrocarbon Receptor Signaling,Dopamine Degradation,Ethanol Degradation II,Ethanol Degradation IV,Fatty Acid α-oxidation,Histamine Degradation,LPS/IL-1 Mediated Inhibition of RXR Function,Noradrenaline and Adrenaline Degradation,Oxidative Ethanol Degradation III,Putrescine Degradation III,Serotonin Degradation,Tryptophan Degradation X (Mammalian, via Tryptamine),Xenobiotic Metabolism AHR Sig…
hsa-miR-365a-5p	miR-365-1-5p (and other miRNAs w/seed GGGACUU)	2.003	TargetScan Human	High (predicted)	ENSG00000171388	APLN	-1.352	Apelin Adipocyte Signaling Pathway,Apelin Cardiac Fibroblast Signaling Pathway,Apelin Cardiomyocyte Signaling Pathway,Apelin Endothelial Signaling Pathway,Apelin Liver Signaling Pathway,Apelin Muscle Signaling Pathway,Apelin Pancreas Signaling Pathway
hsa-miR-365a-5p	miR-365-1-5p (and other miRNAs w/seed GGGACUU)	2.003	TargetScan Human	Moderate (predicted)	ENSG00000159403	C1R	-1.342	Acute Phase Response Signaling,Complement System,Neuroprotective Role of THOP1 in Alzheimer's Disease
hsa-miR-365a-5p	miR-365-1-5p (and other miRNAs w/seed GGGACUU)	2.003	TargetScan Human	Moderate (predicted)	ENSG00000165376	CLDN2	-1.453	Agranulocyte Adhesion and Diapedesis,Granulocyte Adhesion and Diapedesis,Leukocyte Extravasation Signaling,Sertoli Cell-Sertoli Cell Junction Signaling,Tight Junction Signaling
hsa-miR-365a-5p	miR-365-1-5p (and other miRNAs w/seed GGGACUU)	2.003	TargetScan Human	Moderate (predicted)	ENSG00000117984	CTSD	-1.255	Aryl Hydrocarbon Receptor Signaling,Ceramide Signaling,Huntington's Disease Signaling,Phagosome Maturation,Thyroid Hormone Biosynthesis
hsa-miR-365a-5p	miR-365-1-5p (and other miRNAs w/seed GGGACUU)	2.003	TargetScan Human	Moderate (predicted)	ENSG00000104687	GSR	-1.167	Glutathione Redox Reactions I,Glutathione Redox Reactions II,Mitochondrial Dysfunction,NRF2-mediated Oxidative Stress Response
hsa-miR-365a-5p	miR-365-1-5p (and other miRNAs w/seed GGGACUU)	2.003	TargetScan Human	High (predicted)	ENSG00000196126	HLA-DRB1	-2.23	Allograft Rejection Signaling,Altered T Cell and B Cell Signaling in Rheumatoid Arthritis,Antigen Presentation Pathway,Autoimmune Thyroid Disease Signaling,B Cell Development,Calcium-induced T Lymphocyte Apoptosis,CD28 Signaling in T Helper Cells,Cdc42 Signaling,Communication between Innate and Adaptive Immune Cells,Crosstalk between Dendritic Cells and Natural Killer Cells,Dendritic Cell Maturat…
hsa-miR-365a-5p	miR-365-1-5p (and other miRNAs w/seed GGGACUU)	2.003	TargetScan Human	Moderate (predicted)	ENSG00000198502	HLA-DRB5	-1.992	Allograft Rejection Signaling,Altered T Cell and B Cell Signaling in Rheumatoid Arthritis,Antigen Presentation Pathway,Autoimmune Thyroid Disease Signaling,B Cell Development,Calcium-induced T Lymphocyte Apoptosis,CD28 Signaling in T Helper Cells,Cdc42 Signaling,Communication between Innate and Adaptive Immune Cells,Crosstalk between Dendritic Cells and Natural Killer Cells,Dendritic Cell Maturat…
hsa-miR-365a-5p	miR-365-1-5p (and other miRNAs w/seed GGGACUU)	2.003	TargetScan Human	Moderate (predicted)	ENSG00000160932	LY6E	-1.338
hsa-miR-365a-5p	miR-365-1-5p (and other miRNAs w/seed GGGACUU)	2.003	TargetScan Human	Moderate (predicted)	ENSG00000197971	MBP	-2.067
hsa-miR-365a-5p	miR-365-1-5p (and other miRNAs w/seed GGGACUU)	2.003	TargetScan Human	Moderate (predicted)	ENSG00000213648	SULT1A3/SULT1A4	-1.218	Chondroitin Sulfate Biosynthesis,Chondroitin Sulfate Biosynthesis (Late Stages),Dermatan Sulfate Biosynthesis,Dermatan Sulfate Biosynthesis (Late Stages),Dopamine Degradation,Heparan Sulfate Biosynthesis,Heparan Sulfate Biosynthesis (Late Stages),LPS/IL-1 Mediated Inhibition of RXR Function,Melatonin Degradation I,Serotonin Degradation,Superpathway of Melatonin Degradation,Thyroid Hormone Metabol…
hsa-miR-4443	miR-4443 (miRNAs w/seed UGGAGGC)	-2.278	TargetScan Human	High (predicted)	ENSG00000070371	CLTCL1	1.303	Clathrin-mediated Endocytosis Signaling,CTLA4 Signaling in Cytotoxic T Lymphocytes,Huntington's Disease Signaling,Opioid Signaling Pathway,Virus Entry via Endocytic Pathways
hsa-miR-4443	miR-4443 (miRNAs w/seed UGGAGGC)	-2.278	TargetScan Human	Moderate (predicted)	ENSG00000130635	COL5A1	1.554	GP6 Signaling Pathway,Hepatic Fibrosis / Hepatic Stellate Cell Activation
hsa-miR-4443	miR-4443 (miRNAs w/seed UGGAGGC)	-2.278	TargetScan Human	Moderate (predicted)	ENSG00000140564	FURIN	1.438	Coronavirus Pathogenesis Pathway,Insulin Secretion Signaling Pathway,Mitochondrial Dysfunction,Notch Signaling
hsa-miR-4443	miR-4443 (miRNAs w/seed UGGAGGC)	-2.278	TargetScan Human	Moderate (predicted)	ENSG00000143167	GPA33	1.161
hsa-miR-4443	miR-4443 (miRNAs w/seed UGGAGGC)	-2.278	TargetScan Human	Moderate (predicted)	ENSG00000100292	HMOX1	1.781	Acute Phase Response Signaling,Antioxidant Action of Vitamin C,Choline Biosynthesis III,Endothelin-1 Signaling,Fcγ Receptor-mediated Phagocytosis in Macrophages and Monocytes,Ferroptosis Signaling Pathway,Gαq Signaling,Heme Degradation,HIF1α Signaling,IL-10 Signaling,IL-8 Signaling,Iron homeostasis signaling pathway,mTOR Signaling,Neuroinflammation Signaling Pathway,NRF2-mediated Oxidative Stress…
hsa-miR-4443	miR-4443 (miRNAs w/seed UGGAGGC)	-2.278	TargetScan Human	Moderate (predicted)	ENSG00000119681	LTBP2	2.172
hsa-miR-4443	miR-4443 (miRNAs w/seed UGGAGGC)	-2.278	TargetScan Human	Moderate (predicted)	ENSG00000196498	NCOR2	1.326	Aryl Hydrocarbon Receptor Signaling,Estrogen Receptor Signaling,Glucocorticoid Receptor Signaling,Huntington's Disease Signaling,LXR/RXR Activation,PPAR Signaling,PPARα/RXRα Activation,RAR Activation,TR/RXR Activation,VDR/RXR Activation,Xenobiotic Metabolism PXR Signaling Pathway,Xenobiotic Metabolism Signaling
hsa-miR-4443	miR-4443 (miRNAs w/seed UGGAGGC)	-2.278	TargetScan Human	Moderate (predicted)	ENSG00000171608	PIK3CD	1.43	14-3-3-mediated Signaling,3-phosphoinositide Biosynthesis,Actin Cytoskeleton Signaling,Acute Myeloid Leukemia Signaling,Acute Phase Response Signaling,Adrenomedullin signaling pathway,Aldosterone Signaling in Epithelial Cells,AMPK Signaling,Amyotrophic Lateral Sclerosis Signaling,Angiopoietin Signaling,Antiproliferative Role of Somatostatin Receptor 2,Apelin Cardiomyocyte Signaling Pathway,Apelin…
hsa-miR-4443	miR-4443 (miRNAs w/seed UGGAGGC)	-2.278	TargetScan Human	Moderate (predicted)	ENSG00000154133	ROBO4	1.134
hsa-miR-4443	miR-4443 (miRNAs w/seed UGGAGGC)	-2.278	TargetScan Human	Moderate (predicted)	ENSG00000139508	SLC46A3	2.088
hsa-miR-4443	miR-4443 (miRNAs w/seed UGGAGGC)	-2.278	TargetScan Human	High (predicted)	ENSG00000170006	TMEM154	1.131
hsa-miR-4443	miR-4443 (miRNAs w/seed UGGAGGC)	-2.278	TargetScan Human	Moderate (predicted)	ENSG00000206538	VGLL3	1.312
hsa-miR-4443	miR-4443 (miRNAs w/seed UGGAGGC)	-2.278	TargetScan Human	High (predicted)	ENSG00000138311	ZNF365	1.154
hsa-miR-454-5p	miR-454-5p (miRNAs w/seed CCCUAUC)	-1.436	TargetScan Human	Moderate (predicted)	ENSG00000186480	INSIG1	1.091	Unfolded protein response
hsa-miR-454-5p	miR-454-5p (miRNAs w/seed CCCUAUC)	-1.436	TargetScan Human	High (predicted)	ENSG00000170006	TMEM154	1.131
hsa-miR-454-5p	miR-454-5p (miRNAs w/seed CCCUAUC)	-1.436	TargetScan Human	Moderate (predicted)	ENSG00000145040	UCN2	1.561
hsa-miR-455-3p	miR-455-3p (miRNAs w/seed CAGUCCA)	1.169	TargetScan Human	Moderate (predicted)	ENSG00000128271	ADORA2A	-2.442	Breast Cancer Regulation by Stathmin1,cAMP-mediated signaling,CREB Signaling in Neurons,G-Protein Coupled Receptor Signaling,Gαs Signaling
hsa-miR-455-3p	miR-455-3p (miRNAs w/seed CAGUCCA)	1.169	TargetScan Human	Moderate (predicted)	ENSG00000171388	APLN	-1.352	Apelin Adipocyte Signaling Pathway,Apelin Cardiac Fibroblast Signaling Pathway,Apelin Cardiomyocyte Signaling Pathway,Apelin Endothelial Signaling Pathway,Apelin Liver Signaling Pathway,Apelin Muscle Signaling Pathway,Apelin Pancreas Signaling Pathway
hsa-miR-455-3p	miR-455-3p (miRNAs w/seed CAGUCCA)	1.169	TargetScan Human	Moderate (predicted)	ENSG00000088280	ASAP3	-1.107
hsa-miR-455-3p	miR-455-3p (miRNAs w/seed CAGUCCA)	1.169	TargetScan Human	Moderate (predicted)	ENSG00000163435	ELF3	-1.242	ERK/MAPK Signaling,HER-2 Signaling in Breast Cancer,HGF Signaling,MSP-RON Signaling In Cancer Cells Pathway,Osteoarthritis Pathway,Senescence Pathway,Telomerase Signaling
hsa-miR-455-3p	miR-455-3p (miRNAs w/seed CAGUCCA)	1.169	TargetScan Human	Moderate (predicted)	ENSG00000138678	GPAT3	-1.648	CDP-diacylglycerol Biosynthesis I,Phosphatidylglycerol Biosynthesis II (Non-plastidic),Triacylglycerol Biosynthesis
hsa-miR-455-3p	miR-455-3p (miRNAs w/seed CAGUCCA)	1.169	TargetScan Human	Moderate (predicted)	ENSG00000185551	NR2F2	-1.664	Adipogenesis pathway,RAR Activation,Role of Oct4 in Mammalian Embryonic Stem Cell Pluripotency
hsa-miR-549a-3p	miR-549a-3p (miRNAs w/seed GACAACU)	-1.233	TargetScan Human	Moderate (predicted)	ENSG00000084710	EFR3B	1.306
hsa-miR-549a-3p	miR-549a-3p (miRNAs w/seed GACAACU)	-1.233	TargetScan Human	Moderate (predicted)	ENSG00000140511	HAPLN3	1.545
hsa-miR-549a-3p	miR-549a-3p (miRNAs w/seed GACAACU)	-1.233	TargetScan Human	Moderate (predicted)	ENSG00000138448	ITGAV	1.603	Actin Cytoskeleton Signaling,Actin Nucleation by ARP-WASP Complex,Axonal Guidance Signaling,Cardiac Hypertrophy Signaling (Enhanced),Caveolar-mediated Endocytosis Signaling,Cdc42 Signaling,Ephrin Receptor Signaling,ERK/MAPK Signaling,FAK Signaling,Glioma Invasiveness Signaling,Hepatic Fibrosis Signaling Pathway,HGF Signaling,IL-8 Signaling,Integrin Signaling,Molecular Mechanisms of Cancer,Neuregu…
hsa-miR-549a-3p	miR-549a-3p (miRNAs w/seed GACAACU)	-1.233	TargetScan Human	Moderate (predicted)	ENSG00000182378	PLCXD1	1.362
hsa-miR-582-3p	miR-582-3p (miRNAs w/seed AACUGGU)	1.326	TargetScan Human	Moderate (predicted)	ENSG00000165376	CLDN2	-1.453	Agranulocyte Adhesion and Diapedesis,Granulocyte Adhesion and Diapedesis,Leukocyte Extravasation Signaling,Sertoli Cell-Sertoli Cell Junction Signaling,Tight Junction Signaling
hsa-miR-582-3p	miR-582-3p (miRNAs w/seed AACUGGU)	1.326	TargetScan Human	Moderate (predicted)	ENSG00000185551	NR2F2	-1.664	Adipogenesis pathway,RAR Activation,Role of Oct4 in Mammalian Embryonic Stem Cell Pluripotency
hsa-miR-582-3p	miR-582-3p (miRNAs w/seed AACUGGU)	1.326	TargetScan Human	Moderate (predicted)	ENSG00000185630	PBX1	-1.449
hsa-miR-582-3p	miR-582-3p (miRNAs w/seed AACUGGU)	1.326	TargetScan Human	Moderate (predicted)	ENSG00000184588	PDE4B	-1.227	cAMP-mediated signaling,Cardiac Hypertrophy Signaling (Enhanced),Cardiac β-adrenergic Signaling,Cellular Effects of Sildenafil (Viagra),G-Protein Coupled Receptor Signaling,Gustation Pathway,Protein Kinase A Signaling,Relaxin Signaling,Semaphorin Neuronal Repulsive Signaling Pathway,Sperm Motility,tRNA Splicing
hsa-miR-582-3p	miR-582-3p (miRNAs w/seed AACUGGU)	1.326	TargetScan Human	Moderate (predicted)	ENSG00000041353	RAB27B	-1.106
hsa-miR-582-3p	miR-582-3p (miRNAs w/seed AACUGGU)	1.326	TargetScan Human	Moderate (predicted)	ENSG00000125398	SOX9	-1.427	Adipogenesis pathway,Osteoarthritis Pathway,Wnt/β-catenin Signaling
hsa-miR-582-3p	miR-582-3p (miRNAs w/seed AACUGGU)	1.326	TargetScan Human	Moderate (predicted)	ENSG00000105825	TFPI2	-1.393	Inhibition of Matrix Metalloproteases
hsa-miR-652-5p	miR-652-5p (miRNAs w/seed AACCCUA)	-2.97	TargetScan Human	Moderate (predicted)	ENSG00000130176	CNN1	1.666	Dilated Cardiomyopathy Signaling Pathway
hsa-miR-652-5p	miR-652-5p (miRNAs w/seed AACCCUA)	-2.97	TargetScan Human	Moderate (predicted)	ENSG00000144583	MARCHF4	1.792
hsa-miR-652-5p	miR-652-5p (miRNAs w/seed AACCCUA)	-2.97	TargetScan Human	Moderate (predicted)	ENSG00000173848	NET1	1.632
hsa-miR-652-5p	miR-652-5p (miRNAs w/seed AACCCUA)	-2.97	TargetScan Human	Moderate (predicted)	ENSG00000165434	PGM2L1	1.157
hsa-miR-676-3p	miR-676-3p (miRNAs w/seed UGUCCUA)	-1.323	TargetScan Human	Moderate (predicted)	ENSG00000179772	FOXS1	2.841
hsa-miR-676-3p	miR-676-3p (miRNAs w/seed UGUCCUA)	-1.323	TargetScan Human	Moderate (predicted)	ENSG00000173457	PPP1R14B	1.122	3-phosphoinositide Biosynthesis,3-phosphoinositide Degradation,Breast Cancer Regulation by Stathmin1,Cardiac β-adrenergic Signaling,CDK5 Signaling,D-myo-inositol (1,4,5,6)-Tetrakisphosphate Biosynthesis,D-myo-inositol (3,4,5,6)-tetrakisphosphate Biosynthesis,D-myo-inositol-5-phosphate Metabolism,Dopamine Receptor Signaling,Dopamine-DARPP32 Feedback in cAMP Signaling,ERK/MAPK Signaling,HIPPO signa…
hsa-miR-676-3p	miR-676-3p (miRNAs w/seed UGUCCUA)	-1.323	TargetScan Human	Moderate (predicted)	ENSG00000136603	SKIL	1.666	Transcriptional Regulatory Network in Embryonic Stem Cells
hsa-miR-676-3p	miR-676-3p (miRNAs w/seed UGUCCUA)	-1.323	TargetScan Human	Moderate (predicted)	ENSG00000155850	SLC26A2	1.232
hsa-miR-676-3p	miR-676-3p (miRNAs w/seed UGUCCUA)	-1.323	TargetScan Human	Moderate (predicted)	ENSG00000108854	SMURF2	1.342	Protein Ubiquitination Pathway,TGF-β Signaling
hsa-miR-676-3p	miR-676-3p (miRNAs w/seed UGUCCUA)	-1.323	TargetScan Human	Moderate (predicted)	ENSG00000127863	TNFRSF19	1.042
hsa-miR-676-3p	miR-676-3p (miRNAs w/seed UGUCCUA)	-1.323	TargetScan Human	Moderate (predicted)	ENSG00000140416	TPM1	1.749	Calcium Signaling,Dilated Cardiomyopathy Signaling Pathway
hsa-miR-676-3p	miR-676-3p (miRNAs w/seed UGUCCUA)	-1.323	TargetScan Human	Moderate (predicted)	ENSG00000185650	ZFP36L1	1.255	Inhibition of ARE-Mediated mRNA Degradation Pathway,Senescence Pathway
hsa-miR-937-3p	miR-937-3p (miRNAs w/seed UCCGCGC)	-2.833	TargetScan Human	High (predicted)	ENSG00000101199	ARFGAP1	1.168
hsa-miR-181c-5p	miR-181a-5p (and other miRNAs w/seed ACAUUCA)	1.692	miRecords	Experimentally Observed	ENSG00000100234	TIMP3	-1.676	Glioma Invasiveness Signaling,Inhibition of Matrix Metalloproteases,Leukocyte Extravasation Signaling,Oncostatin M Signaling,Osteoarthritis Pathway
hsa-miR-204-5p	miR-204-5p (and other miRNAs w/seed UCCCUUU)	-1.505	miRecords	Experimentally Observed	ENSG00000100985	MMP9	3.738	Agranulocyte Adhesion and Diapedesis,Airway Inflammation in Asthma,Airway Pathology in Chronic Obstructive Pulmonary Disease,Atherosclerosis Signaling,Axonal Guidance Signaling,Bladder Cancer Signaling,Breast Cancer Regulation by Stathmin1,Colorectal Cancer Metastasis Signaling,Estrogen Receptor Signaling,Glioma Invasiveness Signaling,Glucocorticoid Receptor Signaling,Granulocyte Adhesion and Dia…
hsa-miR-30c-5p	miR-30c-5p (and other miRNAs w/seed GUAAACA)	-1.226	Ingenuity Expert Findings	Experimentally Observed	ENSG00000108821	COL1A1	2.72	Apelin Liver Signaling Pathway,Atherosclerosis Signaling,Dendritic Cell Maturation,GP6 Signaling Pathway,Hepatic Fibrosis / Hepatic Stellate Cell Activation,Hepatic Fibrosis Signaling Pathway,HOTAIR Regulatory Pathway,IL-6 Signaling,Intrinsic Prothrombin Activation Pathway,Natural Killer Cell Signaling,Role of Osteoblasts, Osteoclasts and Chondrocytes in Rheumatoid Arthritis,Tumor Microenvironmen…
hsa-miR-30c-5p	miR-30c-5p (and other miRNAs w/seed GUAAACA)	-1.226	Ingenuity Expert Findings	Experimentally Observed	ENSG00000187498	COL4A1	1.943	GP6 Signaling Pathway,Hepatic Fibrosis / Hepatic Stellate Cell Activation
hsa-miR-30c-5p	miR-30c-5p (and other miRNAs w/seed GUAAACA)	-1.226	Ingenuity Expert Findings	Experimentally Observed	ENSG00000134871	COL4A2	1.506	GP6 Signaling Pathway,Hepatic Fibrosis / Hepatic Stellate Cell Activation
hsa-miR-30c-5p	miR-30c-5p (and other miRNAs w/seed GUAAACA)	-1.226	Ingenuity Expert Findings	Experimentally Observed	ENSG00000130635	COL5A1	1.554	GP6 Signaling Pathway,Hepatic Fibrosis / Hepatic Stellate Cell Activation
hsa-miR-30c-5p	miR-30c-5p (and other miRNAs w/seed GUAAACA)	-1.226	Ingenuity Expert Findings	Experimentally Observed	ENSG00000197461	PDGFA	1.112	Actin Cytoskeleton Signaling,Atherosclerosis Signaling,Axonal Guidance Signaling,Clathrin-mediated Endocytosis Signaling,Ephrin Receptor Signaling,Glioblastoma Multiforme Signaling,Glioma Signaling,Hepatic Fibrosis / Hepatic Stellate Cell Activation,Hepatic Fibrosis Signaling Pathway,Human Embryonic Stem Cell Pluripotency,Iron homeostasis signaling pathway,Macropinocytosis Signaling,PAK Signaling…
hsa-miR-30c-5p	miR-30c-5p (and other miRNAs w/seed GUAAACA)	-1.226	Ingenuity Expert Findings	Experimentally Observed	ENSG00000100311	PDGFB	3.143	Actin Cytoskeleton Signaling,Atherosclerosis Signaling,Autophagy,Axonal Guidance Signaling,Breast Cancer Regulation by Stathmin1,Clathrin-mediated Endocytosis Signaling,CREB Signaling in Neurons,Ephrin Receptor Signaling,Glioblastoma Multiforme Signaling,Glioma Signaling,Hepatic Fibrosis / Hepatic Stellate Cell Activation,Hepatic Fibrosis Signaling Pathway,HIF1α Signaling,Human Embryonic Stem Cel…
